# Supplementary material for: Defining the Role of Nuclear Factor (NF)-κB p105 Subunit in Human Macrophage by Transcriptomic Analysis of NFKB1 Knockout THP1 Cells
Source: Front Immunol. 2021 Oct 13;12:669906. doi: 10.3389/fimmu.2021.669906 (PMC8548695; doi:10.3389/fimmu.2021.669906)
Supplement: Supplementary file 2 [file Table_1.xls]

## Sheet: Sheet1
Pathway identifier	Pathway name	#Entities found	#Entities total	Entities ratio	Entities pValue	Entities FDR	#Reactions found	#Reactions total	Reactions ratio	Species identifier	Species name	Submitted entities found	Mapped entities	Found reaction identifiers
R-HSA-449147	Signaling by Interleukins	60	639	0.0442735	5.32265e-06	0.00689816	197	490	0.0392377	9606	Homo sapiens	ENSG00000156127;ENSG00000110944;ENSG00000177663;ENSG00000197272;ENSG00000099985;ENSG00000077238;ENSG00000132639;ENSG00000136634;ENSG00000008018;ENSG00000174238;ENSG00000077150;ENSG00000162692;ENSG00000169403;ENSG00000172724;ENSG00000055130;ENSG00000165025;ENSG00000034152;ENSG00000102962;ENSG00000122691;ENSG00000089685;ENSG00000126561;ENSG00000160712;ENSG00000114737;ENSG00000121807;ENSG00000171552…		R-HSA-450054;R-HSA-452102;R-HSA-8950410;R-HSA-452100;R-HSA-452097;R-HSA-450063;R-HSA-1112602;R-HSA-452108;R-HSA-8987266;R-HSA-1112604;R-HSA-452122;R-HSA-913424;R-HSA-8950423;R-HSA-8950441;R-HSA-6786114;R-HSA-913451;R-HSA-507937;R-HSA-6783552;R-HSA-6786124;R-HSA-8950456;R-HSA-8937656;R-HSA-449077;R-HSA-451634;R-HSA-449073;R-HSA-8950448;R-HSA-449087;R-HSA-8937654;R-HSA-6783524;R-HSA-6786095;R-HSA-6…
R-HSA-6785807	Interleukin-4 and Interleukin-13 signaling	27	211	0.0146193	1.72177e-05	0.0111571	25	46	0.00368354	9606	Homo sapiens	ENSG00000156127;ENSG00000110944;ENSG00000160712;ENSG00000077238;ENSG00000099985;ENSG00000113302;ENSG00000171552;ENSG00000136634;ENSG00000162692;ENSG00000137193;ENSG00000102962;ENSG00000089685;ENSG00000122691;ENSG00000075618		R-HSA-6785895;R-HSA-6788582;R-HSA-6793958;R-HSA-6789615;R-HSA-6786095;R-HSA-6786092;R-HSA-6785898;R-HSA-6786101;R-HSA-6786096;R-HSA-6786110;R-HSA-6788346;R-HSA-6790022;R-HSA-6786050;R-HSA-6786114;R-HSA-6789325;R-HSA-6786124;R-HSA-6786058;R-HSA-6790025;R-HSA-6786070;R-HSA-6790036;R-HSA-6788628;R-HSA-6785821;R-HSA-6788571;R-HSA-6790041;R-HSA-6786072
R-HSA-6783783	Interleukin-10 signaling	15	86	0.00595857	4.86677e-05	0.0210245	12	15	0.00120115	9606	Homo sapiens	ENSG00000169403;ENSG00000172724;ENSG00000271503;ENSG00000121807;ENSG00000102962;ENSG00000113302;ENSG00000164400;ENSG00000136634		R-HSA-6785047;R-HSA-8937656;R-HSA-6784791;R-HSA-6784006;R-HSA-6784324;R-HSA-6784323;R-HSA-449811;R-HSA-6784160;R-HSA-6784319;R-HSA-449855;R-HSA-449803;R-HSA-8937654
R-HSA-156711	Polo-like kinase mediated events	6	23	0.00159357	0.00128474	0.21229	11	15	0.00120115	9606	Homo sapiens	ENSG00000166851;ENSG00000117724;ENSG00000157456		R-HSA-162657;R-HSA-156678;R-HSA-4088299;R-HSA-4088441;R-HSA-4088134;R-HSA-156699;R-HSA-4088439;R-HSA-4088309;R-HSA-4088130;R-HSA-4088306;R-HSA-4088305
R-HSA-5684264	MAP3K8 (TPL2)-dependent MAPK1/3 activation	5	18	0.00124714	0.00246848	0.21229	7	8	0.000640615	9606	Homo sapiens	ENSG00000170315;ENSG00000168884;ENSG00000055130;ENSG00000143947;ENSG00000109320		R-HSA-5684261;R-HSA-451634;R-HSA-5684275;R-HSA-5684273;R-HSA-5684250;R-HSA-5684267;R-HSA-5684248
R-HSA-380108	Chemokine receptors bind chemokines	9	57	0.00394928	0.0029286	0.237217	10	19	0.00152146	9606	Homo sapiens	ENSG00000172724;ENSG00000126353;ENSG00000180871;ENSG00000144648;ENSG00000121966;ENSG00000271503;ENSG00000121807;ENSG00000102962;ENSG00000168329		R-HSA-373061;R-HSA-373813;R-HSA-374214;R-HSA-443986;R-HSA-373073;R-HSA-373071;R-HSA-8862733;R-HSA-373342;R-HSA-443978;R-HSA-3296301
R-HSA-141424	Amplification of signal from the kinetochores	12	94	0.00651285	0.00366253	0.263702	4	4	0.000320307	9606	Homo sapiens	ENSG00000169679;ENSG00000117399;ENSG00000102384;ENSG00000100162;ENSG00000153201;ENSG00000166851;ENSG00000121621;ENSG00000143947;ENSG00000080986;ENSG00000117724;ENSG00000089685;ENSG00000120253		R-HSA-141409;R-HSA-141431;R-HSA-141422;R-HSA-141439
R-HSA-141444	Amplification of signal from unattached kinetochores via a MAD2 inhibitory signal	12	94	0.00651285	0.00366253	0.263702	4	4	0.000320307	9606	Homo sapiens	ENSG00000169679;ENSG00000117399;ENSG00000102384;ENSG00000100162;ENSG00000153201;ENSG00000166851;ENSG00000121621;ENSG00000143947;ENSG00000080986;ENSG00000117724;ENSG00000089685;ENSG00000120253		R-HSA-141409;R-HSA-141431;R-HSA-141422;R-HSA-141439
R-HSA-5669034	TNFs bind their physiological receptors	6	30	0.00207857	0.0047139	0.320545	6	13	0.001041	9606	Homo sapiens	ENSG00000106952;ENSG00000125735;ENSG00000186891;ENSG00000125726;ENSG00000125657;ENSG00000226979		R-HSA-5669024;R-HSA-5675948;R-HSA-8856189;R-HSA-8858475;R-HSA-5675947;R-HSA-5669097
R-HSA-4641263	Regulation of FZD by ubiquitination	5	22	0.00152428	0.0057159	0.365818	6	6	0.000480461	9606	Homo sapiens	ENSG00000170315;ENSG00000205213;ENSG00000143947;ENSG00000162337;ENSG00000169218		R-HSA-4641206;R-HSA-4641236;R-HSA-4641205;R-HSA-4641253;R-HSA-4641249;R-HSA-4641246
R-HSA-5625900	RHO GTPases activate CIT	5	23	0.00159357	0.00685329	0.418051	6	6	0.000480461	9606	Homo sapiens	ENSG00000122966;ENSG00000133392;ENSG00000118193;ENSG00000136238		R-HSA-5671972;R-HSA-5671970;R-HSA-5625901;R-HSA-5671919;R-HSA-8981443;R-HSA-5671993
R-HSA-5668541	TNFR2 non-canonical NF-kB pathway	12	104	0.00720571	0.00788657	0.457421	26	43	0.00344331	9606	Homo sapiens	ENSG00000077150;ENSG00000023445;ENSG00000170315;ENSG00000055130;ENSG00000106952;ENSG00000125735;ENSG00000186891;ENSG00000143947;ENSG00000125726;ENSG00000226979;ENSG00000125657;ENSG00000008018		R-HSA-5668481;R-HSA-5668417;R-HSA-5668534;R-HSA-5676598;R-HSA-5676596;R-HSA-5668789;R-HSA-5676597;R-HSA-5676595;R-HSA-5607731;R-HSA-5676593;R-HSA-5668414;R-HSA-5607741;R-HSA-5668543;R-HSA-8858475;R-HSA-5668454;R-HSA-5669024;R-HSA-5607725;R-HSA-5676591;R-HSA-5675948;R-HSA-8856189;R-HSA-5607726;R-HSA-5675947;R-HSA-5607720;R-HSA-5668520;R-HSA-5607723;R-HSA-5669097
R-HSA-380994	ATF4 activates genes in response to endoplasmic reticulum stress	6	34	0.00235571	0.00845174	0.473297	3	7	0.000560538	9606	Homo sapiens	ENSG00000175197;ENSG00000153879;ENSG00000162772;ENSG00000001167		R-HSA-1791118;R-HSA-1791107;R-HSA-1791173
R-HSA-8877330	RUNX1 and FOXP3 control the development of regulatory T lymphocytes (Tregs)	4	17	0.00117786	0.0116158	0.508545	6	20	0.00160154	9606	Homo sapiens	ENSG00000134460;ENSG00000186891		R-HSA-8877493;R-HSA-8877396;R-HSA-8877490;R-HSA-8877391;R-HSA-8877485;R-HSA-8877385
R-HSA-69618	Mitotic Spindle Checkpoint	12	110	0.00762142	0.0118409	0.508545	7	7	0.000560538	9606	Homo sapiens	ENSG00000169679;ENSG00000117399;ENSG00000102384;ENSG00000100162;ENSG00000153201;ENSG00000166851;ENSG00000121621;ENSG00000143947;ENSG00000080986;ENSG00000117724;ENSG00000089685;ENSG00000120253		R-HSA-141409;R-HSA-141431;R-HSA-141429;R-HSA-141422;R-HSA-141439;R-HSA-141423;R-HSA-141437
R-HSA-8878171	Transcriptional regulation by RUNX1	22	261	0.0180836	0.0159894	0.508545	27	132	0.0105701	9606	Homo sapiens	ENSG00000071564;ENSG00000163939;ENSG00000105810;ENSG00000173894;ENSG00000008018;ENSG00000189079;ENSG00000170315;ENSG00000141570;ENSG00000134460;ENSG00000123405;ENSG00000186891;ENSG00000119508;ENSG00000143947;ENSG00000185245;ENSG00000078900;ENSG00000164400		R-HSA-8938251;R-HSA-8956684;R-HSA-8956608;R-HSA-8877391;R-HSA-8956676;R-HSA-8937989;R-HSA-8877385;R-HSA-8956568;R-HSA-8938328;R-HSA-8877396;R-HSA-8957265;R-HSA-8936599;R-HSA-8936616;R-HSA-8938217;R-HSA-8956586;R-HSA-8936621;R-HSA-8936608;R-HSA-8938338;R-HSA-8877485;R-HSA-8938853;R-HSA-8938022;R-HSA-8957241;R-HSA-8877493;R-HSA-8877490;R-HSA-8938034;R-HSA-8936628;R-HSA-8938228
R-HSA-9633012	Response of EIF2AK4 (GCN2) to amino acid deficiency	12	115	0.00796785	0.0161734	0.508545	13	16	0.00128123	9606	Homo sapiens	ENSG00000175197;ENSG00000124614;ENSG00000231500;ENSG00000143947;ENSG00000112306;ENSG00000134419;ENSG00000153879;ENSG00000161970;ENSG00000162772		R-HSA-9633008;R-HSA-9635927;R-HSA-9635892;R-HSA-9644926;R-HSA-9635804;R-HSA-9650722;R-HSA-1791118;R-HSA-9635915;R-HSA-9635912;R-HSA-9633742;R-HSA-9634669;R-HSA-1791173;R-HSA-9633005
R-HSA-9012852	Signaling by NOTCH3	8	63	0.004365	0.016467	0.508545	8	37	0.00296284	9606	Homo sapiens	ENSG00000214357;ENSG00000170315;ENSG00000163909;ENSG00000143947;ENSG00000126787;ENSG00000185811		R-HSA-9018538;R-HSA-9016861;R-HSA-9013069;R-HSA-9018542;R-HSA-9017120;R-HSA-9013488;R-HSA-9021523;R-HSA-9017398
R-HSA-110312	Translesion synthesis by REV1	4	19	0.00131643	0.0167622	0.508545	5	5	0.000400384	9606	Homo sapiens	ENSG00000170315;ENSG00000143947;ENSG00000132383;ENSG00000009413		R-HSA-5652151;R-HSA-110307;R-HSA-110322;R-HSA-110308;R-HSA-110311
R-HSA-111453	BH3-only proteins associate with and inactivate anti-apoptotic BCL-2 members	3	11	0.000762142	0.0191107	0.508545	3	4	0.000320307	9606	Homo sapiens	ENSG00000153094;ENSG00000171552		R-HSA-508163;R-HSA-508162;R-HSA-6790025
R-HSA-5656121	Translesion synthesis by POLI	4	20	0.00138571	0.0197934	0.508545	3	3	0.000240231	9606	Homo sapiens	ENSG00000170315;ENSG00000143947;ENSG00000132383;ENSG00000009413		R-HSA-5656148;R-HSA-5656158;R-HSA-5656105
R-HSA-2500257	Resolution of Sister Chromatid Cohesion	13	134	0.00928428	0.0214613	0.508545	6	8	0.000640615	9606	Homo sapiens	ENSG00000102384;ENSG00000153201;ENSG00000100162;ENSG00000080986;ENSG00000117724;ENSG00000157456;ENSG00000169679;ENSG00000117399;ENSG00000166851;ENSG00000121621;ENSG00000143947;ENSG00000089685;ENSG00000120253		R-HSA-2468293;R-HSA-2466068;R-HSA-2484822;R-HSA-2468287;R-HSA-1638803;R-HSA-1638821
R-HSA-381042	PERK regulates gene expression	6	42	0.00291	0.0215492	0.508545	3	11	0.000880846	9606	Homo sapiens	ENSG00000175197;ENSG00000153879;ENSG00000162772;ENSG00000001167		R-HSA-1791118;R-HSA-1791107;R-HSA-1791173
R-HSA-1266695	Interleukin-7 signaling	5	31	0.00214786	0.0220452	0.508545	20	25	0.00200192	9606	Homo sapiens	ENSG00000126561;ENSG00000114737;ENSG00000168685;ENSG00000205755		R-HSA-449958;R-HSA-452102;R-HSA-507937;R-HSA-1295540;R-HSA-6785165;R-HSA-8983011;R-HSA-8983077;R-HSA-1295519;R-HSA-8983078;R-HSA-1295516;R-HSA-8983003;R-HSA-1264832;R-HSA-9012671;R-HSA-9025969;R-HSA-8983059;R-HSA-8865693;R-HSA-8983061;R-HSA-449978;R-HSA-8865626;R-HSA-8983063
R-HSA-9648025	EML4 and NUDC in mitotic spindle formation	12	121	0.00838357	0.0228397	0.508545	2	5	0.000400384	9606	Homo sapiens	ENSG00000169679;ENSG00000117399;ENSG00000102384;ENSG00000100162;ENSG00000153201;ENSG00000166851;ENSG00000121621;ENSG00000143947;ENSG00000080986;ENSG00000117724;ENSG00000089685;ENSG00000120253		R-HSA-9648114;R-HSA-156682
R-HSA-5655862	Translesion synthesis by POLK	4	21	0.001455	0.0231416	0.508545	3	3	0.000240231	9606	Homo sapiens	ENSG00000170315;ENSG00000143947;ENSG00000132383;ENSG00000009413		R-HSA-5655892;R-HSA-5655965;R-HSA-5655835
R-HSA-4420332	Defective B3GALT6 causes EDSP2 and SEMDJL1	4	21	0.001455	0.0231416	0.508545	1	1	8.00769e-05	9606	Homo sapiens	ENSG00000038427;ENSG00000179399;ENSG00000147257;ENSG00000124145		R-HSA-4420365
R-HSA-3560783	Defective B4GALT7 causes EDS, progeroid type	4	21	0.001455	0.0231416	0.508545	1	1	8.00769e-05	9606	Homo sapiens	ENSG00000038427;ENSG00000179399;ENSG00000147257;ENSG00000124145		R-HSA-3560804
R-HSA-9619229	Activation of RAC1 downstream of NMDARs	3	12	0.000831428	0.0239156	0.508545	6	6	0.000480461	9606	Homo sapiens	ENSG00000110931;ENSG00000198668;ENSG00000136238		R-HSA-9619376;R-HSA-9619367;R-HSA-9619783;R-HSA-9619803;R-HSA-9619355;R-HSA-9619214
R-HSA-168643	Nucleotide-binding domain, leucine rich repeat containing receptor (NLR) signaling pathways	8	69	0.00478071	0.0263964	0.508545	13	45	0.00360346	9606	Homo sapiens	ENSG00000077150;ENSG00000023445;ENSG00000170315;ENSG00000089041;ENSG00000083799;ENSG00000143947;ENSG00000109320;ENSG00000171552		R-HSA-741386;R-HSA-688136;R-HSA-688137;R-HSA-877198;R-HSA-706479;R-HSA-741411;R-HSA-877158;R-HSA-879201;R-HSA-877187;R-HSA-688985;R-HSA-9603905;R-HSA-877178;R-HSA-168184
R-HSA-3560801	Defective B3GAT3 causes JDSSDHD	4	22	0.00152428	0.0268137	0.508545	1	1	8.00769e-05	9606	Homo sapiens	ENSG00000038427;ENSG00000179399;ENSG00000147257;ENSG00000124145		R-HSA-3560802
R-HSA-390650	Histamine receptors	2	5	0.000346428	0.0271754	0.508545	2	3	0.000240231	9606	Homo sapiens	ENSG00000196639;ENSG00000113749		R-HSA-390912;R-HSA-390909
R-HSA-5689877	Josephin domain DUBs	3	13	0.000900714	0.0293124	0.508545	3	6	0.000480461	9606	Homo sapiens	ENSG00000170315;ENSG00000143947		R-HSA-5689111;R-HSA-5688837;R-HSA-5688797
R-HSA-9614657	FOXO-mediated transcription of cell death genes	4	23	0.00159357	0.030815	0.508545	4	15	0.00120115	9606	Homo sapiens	ENSG00000175197;ENSG00000153094;ENSG00000001167		R-HSA-9622579;R-HSA-9622667;R-HSA-9622604;R-HSA-9622572
R-HSA-1280215	Cytokine Signaling in Immune system	79	1261	0.0873692	0.0313283	0.508545	259	699	0.0559737	9606	Homo sapiens	ENSG00000110944;ENSG00000099985;ENSG00000077238;ENSG00000198668;ENSG00000027697;ENSG00000008018;ENSG00000077150;ENSG00000055130;ENSG00000165025;ENSG00000034152;ENSG00000125726;ENSG00000102962;ENSG00000122691;ENSG00000106952;ENSG00000114737;ENSG00000121807;ENSG00000115306;ENSG00000136068;ENSG00000171552;ENSG00000168546;ENSG00000137193;ENSG00000169752;ENSG00000137033;ENSG00000125735;ENSG00000205755…		R-HSA-450054;R-HSA-452102;R-HSA-8950410;R-HSA-452100;R-HSA-452097;R-HSA-450063;R-HSA-1112602;R-HSA-452108;R-HSA-8987266;R-HSA-1112604;R-HSA-1671691;R-HSA-5668417;R-HSA-1168393;R-HSA-1168394;R-HSA-452122;R-HSA-913424;R-HSA-8950423;R-HSA-8950441;R-HSA-5658231;R-HSA-6786114;R-HSA-913451;R-HSA-507937;R-HSA-6783552;R-HSA-1031716;R-HSA-6786124;R-HSA-1031713;R-HSA-8950456;R-HSA-5668454;R-HSA-8937656;R-H…
R-HSA-2559580	Oxidative Stress Induced Senescence	11	114	0.00789857	0.0336584	0.508545	19	40	0.00320307	9606	Homo sapiens	ENSG00000170315;ENSG00000105810;ENSG00000141570;ENSG00000034152;ENSG00000197442;ENSG00000143947;ENSG00000173894;ENSG00000106462;ENSG00000132510		R-HSA-182594;R-HSA-3222546;R-HSA-3228469;R-HSA-3238999;R-HSA-6804879;R-HSA-3225851;R-HSA-3240957;R-HSA-3229089;R-HSA-3222593;R-HSA-3223200;R-HSA-3229152;R-HSA-3222533;R-HSA-3240295;R-HSA-8979071;R-HSA-3240777;R-HSA-450333;R-HSA-3240783;R-HSA-450296;R-HSA-3229102
R-HSA-418360	Platelet calcium homeostasis	5	35	0.002425	0.0344443	0.508545	5	8	0.000640615	9606	Homo sapiens	ENSG00000089041;ENSG00000160991;ENSG00000198668;ENSG00000058668;ENSG00000276045		R-HSA-418309;R-HSA-434798;R-HSA-434700;R-HSA-425661;R-HSA-139855
R-HSA-110320	Translesion Synthesis by POLH	4	24	0.00166286	0.0351492	0.508545	7	8	0.000640615	9606	Homo sapiens	ENSG00000170315;ENSG00000143947;ENSG00000132383;ENSG00000182446		R-HSA-5655170;R-HSA-5654989;R-HSA-5654986;R-HSA-110317;R-HSA-110316;R-HSA-110319;R-HSA-5654985
R-HSA-9020558	Interleukin-2 signaling	3	14	0.000969999	0.0352968	0.508545	14	18	0.00144138	9606	Homo sapiens	ENSG00000165025;ENSG00000126561;ENSG00000134460		R-HSA-451942;R-HSA-450054;R-HSA-452102;R-HSA-919404;R-HSA-452100;R-HSA-508292;R-HSA-507937;R-HSA-452097;R-HSA-450063;R-HSA-452108;R-HSA-450027;R-HSA-452122;R-HSA-508282;R-HSA-452091
R-HSA-8952158	RUNX3 regulates BCL2L11 (BIM) transcription	2	6	0.000415714	0.0378649	0.508545	2	2	0.000160154	9606	Homo sapiens	ENSG00000153094		R-HSA-8952232;R-HSA-8952226
R-HSA-5339717	Misspliced LRP5 mutants have enhanced beta-catenin-dependent signaling	2	6	0.000415714	0.0378649	0.508545	1	1	8.00769e-05	9606	Homo sapiens	ENSG00000155011;ENSG00000162337		R-HSA-5339711
R-HSA-9013508	NOTCH3 Intracellular Domain Regulates Transcription	5	36	0.00249428	0.0381003	0.508545	6	22	0.00176169	9606	Homo sapiens	ENSG00000163909;ENSG00000126787;ENSG00000185811		R-HSA-9018538;R-HSA-9016861;R-HSA-9018542;R-HSA-9017120;R-HSA-9013488;R-HSA-9017398
R-HSA-3000171	Non-integrin membrane-ECM interactions	7	61	0.00422643	0.0381184	0.508545	12	22	0.00176169	9606	Homo sapiens	ENSG00000187498;ENSG00000134871;ENSG00000100311;ENSG00000196569;ENSG00000053747;ENSG00000124145;ENSG00000173402		R-HSA-2426263;R-HSA-2328129;R-HSA-2750187;R-HSA-2731147;R-HSA-2684507;R-HSA-2731149;R-HSA-2396113;R-HSA-2396337;R-HSA-2426355;R-HSA-2327738;R-HSA-2731122;R-HSA-2731078
R-HSA-179409	APC-Cdc20 mediated degradation of Nek2A	4	25	0.00173214	0.0398185	0.508545	3	3	0.000240231	9606	Homo sapiens	ENSG00000117399;ENSG00000170315;ENSG00000117650;ENSG00000143947		R-HSA-179410;R-HSA-179417;R-HSA-179421
R-HSA-209560	NF-kB is activated and signals survival	3	15	0.00103928	0.0418601	0.508545	3	4	0.000320307	9606	Homo sapiens	ENSG00000170315;ENSG00000143947;ENSG00000109320		R-HSA-209536;R-HSA-193691;R-HSA-193705
R-HSA-381183	ATF6 (ATF6-alpha) activates chaperone genes	3	15	0.00103928	0.0418601	0.508545	3	5	0.000400384	9606	Homo sapiens	ENSG00000175197;ENSG00000001167		R-HSA-1791150;R-HSA-1791107;R-HSA-1791121
R-HSA-68884	Mitotic Telophase/Cytokinesis	3	15	0.00103928	0.0418601	0.508545	2	4	0.000320307	9606	Homo sapiens	ENSG00000137807;ENSG00000166851;ENSG00000112984		R-HSA-156723;R-HSA-156673
R-HSA-2214320	Anchoring fibril formation	3	15	0.00103928	0.0418601	0.508545	1	4	0.000320307	9606	Homo sapiens	ENSG00000187498;ENSG00000134871;ENSG00000053747		R-HSA-2396234
R-HSA-5663220	RHO GTPases Activate Formins	13	149	0.0103236	0.0439113	0.508545	7	27	0.00216208	9606	Homo sapiens	ENSG00000102384;ENSG00000153201;ENSG00000100162;ENSG00000080986;ENSG00000117724;ENSG00000136238;ENSG00000169679;ENSG00000117399;ENSG00000166851;ENSG00000121621;ENSG00000143947;ENSG00000089685;ENSG00000120253		R-HSA-5663232;R-HSA-5666160;R-HSA-5665809;R-HSA-5666129;R-HSA-5665802;R-HSA-5665659;R-HSA-5666169
R-HSA-512988	Interleukin-3, Interleukin-5 and GM-CSF signaling	6	50	0.00346428	0.0441635	0.508545	26	38	0.00304292	9606	Homo sapiens	ENSG00000170315;ENSG00000165025;ENSG00000126561;ENSG00000134460;ENSG00000143947;ENSG00000164400		R-HSA-452102;R-HSA-912527;R-HSA-879942;R-HSA-914182;R-HSA-921155;R-HSA-508247;R-HSA-913374;R-HSA-913371;R-HSA-913424;R-HSA-913360;R-HSA-879917;R-HSA-913451;R-HSA-507937;R-HSA-909738;R-HSA-879909;R-HSA-879910;R-HSA-879907;R-HSA-453111;R-HSA-879934;R-HSA-453104;R-HSA-879930;R-HSA-879925;R-HSA-912757;R-HSA-912629;R-HSA-914036;R-HSA-912627
R-HSA-69275	G2/M Transition	17	212	0.0146886	0.0460727	0.508545	61	78	0.006246	9606	Homo sapiens	ENSG00000075218;ENSG00000117724;ENSG00000072571;ENSG00000157456;ENSG00000133101;ENSG00000008018;ENSG00000170315;ENSG00000117650;ENSG00000055130;ENSG00000166851;ENSG00000143947;ENSG00000088325;ENSG00000101224;ENSG00000213066		R-HSA-380294;R-HSA-3002798;R-HSA-156678;R-HSA-8852354;R-HSA-170116;R-HSA-170120;R-HSA-380303;R-HSA-170126;R-HSA-8852362;R-HSA-380311;R-HSA-3002811;R-HSA-156699;R-HSA-8853405;R-HSA-8854044;R-HSA-8854041;R-HSA-3000335;R-HSA-380455;R-HSA-8854052;R-HSA-8854051;R-HSA-3000327;R-HSA-170153;R-HSA-8853419;R-HSA-170158;R-HSA-170159;R-HSA-170156;R-HSA-8854071;R-HSA-170161;R-HSA-4086410;R-HSA-3000339;R-HSA-8…
R-HSA-3656253	Defective EXT1 causes exostoses 1, TRPS2 and CHDS	3	16	0.00110857	0.0489901	0.508545	4	4	0.000320307	9606	Homo sapiens	ENSG00000179399;ENSG00000147257;ENSG00000124145		R-HSA-3656261;R-HSA-9036283;R-HSA-9036285;R-HSA-3656257
R-HSA-3656237	Defective EXT2 causes exostoses 2	3	16	0.00110857	0.0489901	0.508545	4	4	0.000320307	9606	Homo sapiens	ENSG00000179399;ENSG00000147257;ENSG00000124145		R-HSA-9036289;R-HSA-3656254;R-HSA-9036290;R-HSA-3656267
R-HSA-2691230	Signaling by NOTCH1 HD Domain Mutants in Cancer	3	16	0.00110857	0.0489901	0.508545	2	6	0.000480461	9606	Homo sapiens	ENSG00000214357;ENSG00000170315;ENSG00000143947		R-HSA-2737728;R-HSA-2730752
R-HSA-2691232	Constitutive Signaling by NOTCH1 HD Domain Mutants	3	16	0.00110857	0.0489901	0.508545	2	6	0.000480461	9606	Homo sapiens	ENSG00000214357;ENSG00000170315;ENSG00000143947		R-HSA-2737728;R-HSA-2730752
R-HSA-453274	Mitotic G2-G2/M phases	17	214	0.0148271	0.0494151	0.508545	63	80	0.00640615	9606	Homo sapiens	ENSG00000075218;ENSG00000117724;ENSG00000072571;ENSG00000157456;ENSG00000133101;ENSG00000008018;ENSG00000170315;ENSG00000117650;ENSG00000055130;ENSG00000166851;ENSG00000143947;ENSG00000088325;ENSG00000101224;ENSG00000213066		R-HSA-380294;R-HSA-3002798;R-HSA-156678;R-HSA-8852354;R-HSA-170116;R-HSA-170120;R-HSA-380303;R-HSA-170126;R-HSA-8852362;R-HSA-380311;R-HSA-3002811;R-HSA-156699;R-HSA-8853405;R-HSA-8854044;R-HSA-8854041;R-HSA-3000335;R-HSA-380455;R-HSA-187937;R-HSA-8854052;R-HSA-8854051;R-HSA-3000327;R-HSA-170153;R-HSA-8853419;R-HSA-170158;R-HSA-170159;R-HSA-170156;R-HSA-8854071;R-HSA-170161;R-HSA-4086410;R-HSA-18…
R-HSA-3134963	DEx/H-box helicases activate type I IFN and inflammatory cytokines production	2	7	0.000485	0.0498759	0.508545	1	5	0.000400384	9606	Homo sapiens	ENSG00000077150;ENSG00000109320		R-HSA-9604480
