# Supplementary material for: Defining the Role of Nuclear Factor (NF)-κB p105 Subunit in Human Macrophage by Transcriptomic Analysis of NFKB1 Knockout THP1 Cells
Source: Front Immunol. 2021 Oct 13;12:669906. doi: 10.3389/fimmu.2021.669906 (PMC8548695; doi:10.3389/fimmu.2021.669906)
Supplement: Supplementary file 3 [file Table_2.xls]

## Sheet: Sheet1
Pathway identifier	Pathway name	#Entities found	#Entities total	Entities ratio	Entities pValue	Entities FDR	#Reactions found	#Reactions total	Reactions ratio	Species identifier	Species name	Submitted entities found	Mapped entities	Found reaction identifiers
R-HSA-6783783	Interleukin-10 signaling	28	86	0.00595857	3.37871e-11	4.84507e-08	12	15	0.00120115	9606	Homo sapiens	ENSG00000073756;ENSG00000163739;ENSG00000276085;ENSG00000115008;ENSG00000115009;ENSG00000136244;ENSG00000028137;ENSG00000275302;ENSG00000125538;ENSG00000169245;ENSG00000169429;ENSG00000090339;ENSG00000102265;ENSG00000162434;ENSG00000277632		R-HSA-6785047;R-HSA-6784791;R-HSA-8937656;R-HSA-6784006;R-HSA-6784324;R-HSA-6784323;R-HSA-449811;R-HSA-6784160;R-HSA-6784319;R-HSA-6790029;R-HSA-449803;R-HSA-8937654
R-HSA-449147	Signaling by Interleukins	72	639	0.0442735	3.86022e-05	0.0194034	260	490	0.0392377	9606	Homo sapiens	ENSG00000177189;ENSG00000113916;ENSG00000073756;ENSG00000163739;ENSG00000276085;ENSG00000076201;ENSG00000026025;ENSG00000175505;ENSG00000134070;ENSG00000120875;ENSG00000145777;ENSG00000169245;ENSG00000101336;ENSG00000169429;ENSG00000102265;ENSG00000277632;ENSG00000162434;ENSG00000112715;ENSG00000114738;ENSG00000175354;ENSG00000170581;ENSG00000110711;ENSG00000115604;ENSG00000115008;ENSG00000115009…		R-HSA-452100;R-HSA-452097;R-HSA-450063;R-HSA-1112602;R-HSA-452108;R-HSA-8987266;R-HSA-1112604;R-HSA-8950405;R-HSA-198669;R-HSA-8987270;R-HSA-8950426;R-HSA-203797;R-HSA-8982163;R-HSA-8982162;R-HSA-452122;R-HSA-8982165;R-HSA-913424;R-HSA-8963734;R-HSA-8950423;R-HSA-8950441;R-HSA-6783556;R-HSA-449058;R-HSA-6783552;R-HSA-6786124;R-HSA-8937656;R-HSA-449073;R-HSA-8950448;R-HSA-8950453;R-HSA-8937654;R-H…
R-HSA-6785807	Interleukin-4 and Interleukin-13 signaling	32	211	0.0146193	4.0593e-05	0.0194034	25	46	0.00368354	9606	Homo sapiens	ENSG00000113916;ENSG00000112715;ENSG00000073756;ENSG00000115008;ENSG00000026025;ENSG00000136244;ENSG00000196611;ENSG00000028137;ENSG00000110092;ENSG00000149968;ENSG00000125538;ENSG00000184557;ENSG00000169429;ENSG00000090339;ENSG00000102265;ENSG00000162434;ENSG00000166888		R-HSA-6788582;R-HSA-6793958;R-HSA-6789615;R-HSA-6786095;R-HSA-6793975;R-HSA-6786293;R-HSA-6786097;R-HSA-6786096;R-HSA-6786110;R-HSA-6793978;R-HSA-6790022;R-HSA-6785860;R-HSA-6786050;R-HSA-6788623;R-HSA-6788622;R-HSA-6789325;R-HSA-6790029;R-HSA-6786124;R-HSA-6786058;R-HSA-6789524;R-HSA-6788628;R-HSA-6790036;R-HSA-6788571;R-HSA-6790041;R-HSA-6786072
R-HSA-380108	Chemokine receptors bind chemokines	13	57	0.00394928	0.000212396	0.0760376	9	19	0.00152146	9606	Homo sapiens	ENSG00000108702;ENSG00000163739;ENSG00000276085;ENSG00000115009;ENSG00000275302;ENSG00000121797;ENSG00000169245;ENSG00000163734;ENSG00000161921;ENSG00000169429;ENSG00000107562;ENSG00000144476;ENSG00000277632		R-HSA-373813;R-HSA-374214;R-HSA-443986;R-HSA-373791;R-HSA-373087;R-HSA-373358;R-HSA-374248;R-HSA-3296301;R-HSA-8851352
R-HSA-1280215	Cytokine Signaling in Immune system	115	1261	0.0873692	0.00121882	0.261529	333	699	0.0559737	9606	Homo sapiens	ENSG00000151694;ENSG00000073756;ENSG00000132535;ENSG00000109756;ENSG00000276085;ENSG00000198502;ENSG00000175505;ENSG00000134070;ENSG00000120875;ENSG00000171855;ENSG00000145777;ENSG00000169429;ENSG00000126456;ENSG00000162434;ENSG00000112715;ENSG00000114738;ENSG00000197122;ENSG00000175354;ENSG00000170581;ENSG00000178188;ENSG00000159128;ENSG00000150991;ENSG00000110092;ENSG00000110171;ENSG00000168621…		R-HSA-936462;R-HSA-452100;R-HSA-452097;R-HSA-450063;R-HSA-1112602;R-HSA-452108;R-HSA-8987266;R-HSA-1112604;R-HSA-8950405;R-HSA-198669;R-HSA-8987270;R-HSA-8950426;R-HSA-203797;R-HSA-5668417;R-HSA-8982163;R-HSA-8982162;R-HSA-452122;R-HSA-8982165;R-HSA-913424;R-HSA-8963734;R-HSA-8950423;R-HSA-5658231;R-HSA-8950441;R-HSA-6783556;R-HSA-449058;R-HSA-5668467;R-HSA-6783552;R-HSA-1031716;R-HSA-6786124;R-H…
R-HSA-5633008	TP53 Regulates Transcription of Cell Death Genes	14	83	0.00575071	0.00222035	0.261529	24	68	0.00544523	9606	Homo sapiens	ENSG00000113916;ENSG00000042286;ENSG00000120889;ENSG00000141391;ENSG00000115107;ENSG00000146674;ENSG00000015475;ENSG00000088808		R-HSA-3700984;R-HSA-6799815;R-HSA-6799462;R-HSA-6791302;R-HSA-6800035;R-HSA-6801250;R-HSA-6800001;R-HSA-6801184;R-HSA-6801166;R-HSA-6800044;R-HSA-139913;R-HSA-6801195;R-HSA-6791306;R-HSA-3700981;R-HSA-6800042;R-HSA-4331340;R-HSA-6791285;R-HSA-5633414;R-HSA-5633441;R-HSA-6799441;R-HSA-6800253;R-HSA-6791291;R-HSA-6801242;R-HSA-6800250
R-HSA-6803204	TP53 Regulates Transcription of Genes Involved in Cytochrome C Release	8	33	0.00228643	0.00231718	0.261529	13	25	0.00200192	9606	Homo sapiens	ENSG00000042286;ENSG00000141391;ENSG00000115107;ENSG00000015475;ENSG00000088808		R-HSA-3700984;R-HSA-6791302;R-HSA-6801250;R-HSA-6801184;R-HSA-6801166;R-HSA-139913;R-HSA-6801195;R-HSA-6791306;R-HSA-3700981;R-HSA-4331340;R-HSA-6791285;R-HSA-6791291;R-HSA-6801242
R-HSA-194313	VEGF ligand-receptor interactions	4	8	0.000554285	0.00243494	0.261529	4	4	0.000320307	9606	Homo sapiens	ENSG00000112715;ENSG00000128052;ENSG00000102755;ENSG00000150630		R-HSA-195378;R-HSA-194310;R-HSA-194311;R-HSA-194308
R-HSA-195399	VEGF binds to VEGFR leading to receptor dimerization	4	8	0.000554285	0.00243494	0.261529	3	3	0.000240231	9606	Homo sapiens	ENSG00000112715;ENSG00000128052;ENSG00000102755;ENSG00000150630		R-HSA-194310;R-HSA-194311;R-HSA-194308
R-HSA-194306	Neurophilin interactions with VEGF and VEGFR	3	4	0.000277143	0.00279936	0.261529	2	2	0.000160154	9606	Homo sapiens	ENSG00000128052;ENSG00000102755;ENSG00000118257		R-HSA-195408;R-HSA-195418
R-HSA-383280	Nuclear Receptor transcription pathway	14	86	0.00595857	0.0030365	0.261529	2	2	0.000160154	9606	Homo sapiens	ENSG00000113580;ENSG00000132170;ENSG00000131408;ENSG00000116833		R-HSA-382096;R-HSA-376419
R-HSA-216083	Integrin cell surface interactions	14	86	0.00595857	0.0030365	0.261529	30	54	0.00432415	9606	Homo sapiens	ENSG00000026508;ENSG00000105855;ENSG00000128052;ENSG00000138448;ENSG00000137801;ENSG00000213949;ENSG00000154721;ENSG00000091409;ENSG00000144810;ENSG00000080573;ENSG00000188157;ENSG00000259207;ENSG00000090339;ENSG00000105376		R-HSA-2484965;R-HSA-114560;R-HSA-114563;R-HSA-210304;R-HSA-2467436;R-HSA-199050;R-HSA-265423;R-HSA-216072;R-HSA-4084912;R-HSA-216076;R-HSA-4084910;R-HSA-202706;R-HSA-204434;R-HSA-265429;R-HSA-2752125;R-HSA-265425;R-HSA-265426;R-HSA-265427;R-HSA-2752115;R-HSA-349593;R-HSA-4085087;R-HSA-4088218;R-HSA-4085083;R-HSA-349603;R-HSA-4088281;R-HSA-216040;R-HSA-2327695;R-HSA-216050;R-HSA-4088264;R-HSA-2426…
R-HSA-2644603	Signaling by NOTCH1 in Cancer	12	68	0.00471143	0.00311344	0.261529	39	39	0.003123	9606	Homo sapiens	ENSG00000164683;ENSG00000151694;ENSG00000198719;ENSG00000184384;ENSG00000196782;ENSG00000061273;ENSG00000148400;ENSG00000048052;ENSG00000171720;ENSG00000108840;ENSG00000150991		R-HSA-2769000;R-HSA-2769007;R-HSA-2220964;R-HSA-2220967;R-HSA-2220966;R-HSA-2220971;R-HSA-2768993;R-HSA-2768999;R-HSA-2666278;R-HSA-2220976;R-HSA-2220979;R-HSA-2220978;R-HSA-2220981;R-HSA-2220982;R-HSA-2220985;R-HSA-2769008;R-HSA-2769015;R-HSA-2220988;R-HSA-2900748;R-HSA-2691211;R-HSA-2900747;R-HSA-2691214;R-HSA-2660815;R-HSA-2730752;R-HSA-2737728;R-HSA-4396393;R-HSA-4396392;R-HSA-2900743;R-HSA-2…
R-HSA-2644606	Constitutive Signaling by NOTCH1 PEST Domain Mutants	12	68	0.00471143	0.00311344	0.261529	21	21	0.00168161	9606	Homo sapiens	ENSG00000164683;ENSG00000151694;ENSG00000198719;ENSG00000184384;ENSG00000196782;ENSG00000061273;ENSG00000148400;ENSG00000048052;ENSG00000171720;ENSG00000108840;ENSG00000150991		R-HSA-2769000;R-HSA-2769007;R-HSA-2220964;R-HSA-2220967;R-HSA-2220966;R-HSA-2220971;R-HSA-4396393;R-HSA-4396392;R-HSA-2768993;R-HSA-2768999;R-HSA-2220944;R-HSA-4396402;R-HSA-4396401;R-HSA-2220979;R-HSA-2220981;R-HSA-2220982;R-HSA-2220985;R-HSA-2769008;R-HSA-2220957;R-HSA-2220988;R-HSA-2769015
R-HSA-2894862	Constitutive Signaling by NOTCH1 HD+PEST Domain Mutants	12	68	0.00471143	0.00311344	0.261529	21	21	0.00168161	9606	Homo sapiens	ENSG00000164683;ENSG00000151694;ENSG00000198719;ENSG00000184384;ENSG00000196782;ENSG00000061273;ENSG00000148400;ENSG00000048052;ENSG00000171720;ENSG00000108840;ENSG00000150991		R-HSA-2900748;R-HSA-2220964;R-HSA-2220967;R-HSA-2220966;R-HSA-2900747;R-HSA-2220971;R-HSA-4396393;R-HSA-4396392;R-HSA-2900743;R-HSA-2220976;R-HSA-2900765;R-HSA-4396402;R-HSA-4396401;R-HSA-2220979;R-HSA-2220981;R-HSA-2220982;R-HSA-2220985;R-HSA-2900756;R-HSA-2220957;R-HSA-2769015;R-HSA-2220988
R-HSA-2894858	Signaling by NOTCH1 HD+PEST Domain Mutants in Cancer	12	68	0.00471143	0.00311344	0.261529	21	21	0.00168161	9606	Homo sapiens	ENSG00000164683;ENSG00000151694;ENSG00000198719;ENSG00000184384;ENSG00000196782;ENSG00000061273;ENSG00000148400;ENSG00000048052;ENSG00000171720;ENSG00000108840;ENSG00000150991		R-HSA-2900748;R-HSA-2220964;R-HSA-2220967;R-HSA-2220966;R-HSA-2900747;R-HSA-2220971;R-HSA-4396393;R-HSA-4396392;R-HSA-2900743;R-HSA-2220976;R-HSA-2900765;R-HSA-4396402;R-HSA-4396401;R-HSA-2220979;R-HSA-2220981;R-HSA-2220982;R-HSA-2220985;R-HSA-2900756;R-HSA-2220957;R-HSA-2769015;R-HSA-2220988
R-HSA-2644602	Signaling by NOTCH1 PEST Domain Mutants in Cancer	12	68	0.00471143	0.00311344	0.261529	21	21	0.00168161	9606	Homo sapiens	ENSG00000164683;ENSG00000151694;ENSG00000198719;ENSG00000184384;ENSG00000196782;ENSG00000061273;ENSG00000148400;ENSG00000048052;ENSG00000171720;ENSG00000108840;ENSG00000150991		R-HSA-2769000;R-HSA-2769007;R-HSA-2220964;R-HSA-2220967;R-HSA-2220966;R-HSA-2220971;R-HSA-4396393;R-HSA-4396392;R-HSA-2768993;R-HSA-2768999;R-HSA-2220944;R-HSA-4396402;R-HSA-4396401;R-HSA-2220979;R-HSA-2220981;R-HSA-2220982;R-HSA-2220985;R-HSA-2769008;R-HSA-2220957;R-HSA-2220988;R-HSA-2769015
R-HSA-350054	Notch-HLH transcription pathway	7	28	0.00194	0.00361164	0.270873	2	2	0.000160154	9606	Homo sapiens	ENSG00000184384;ENSG00000196782;ENSG00000061273;ENSG00000148400;ENSG00000048052;ENSG00000171720;ENSG00000108840		R-HSA-212356;R-HSA-350058
R-HSA-2173788	Downregulation of TGF-beta receptor signaling	7	28	0.00194	0.00361164	0.270873	25	28	0.00224215	9606	Homo sapiens	ENSG00000108854;ENSG00000163513;ENSG00000101665;ENSG00000108389;ENSG00000087074;ENSG00000150991;ENSG00000049759		R-HSA-178178;R-HSA-2176417;R-HSA-2176416;R-HSA-2128994;R-HSA-2187368;R-HSA-173512;R-HSA-2167917;R-HSA-178189;R-HSA-2167924;R-HSA-2187382;R-HSA-2176445;R-HSA-178208;R-HSA-173542;R-HSA-2167876;R-HSA-178215;R-HSA-2176452;R-HSA-178218;R-HSA-2187401;R-HSA-173483;R-HSA-2127562;R-HSA-2187405;R-HSA-2169046;R-HSA-2179291;R-HSA-2169050;R-HSA-2179293
R-HSA-8951430	RUNX3 regulates WNT signaling	4	10	0.000692857	0.00534145	0.371731	5	5	0.000400384	9606	Homo sapiens	ENSG00000110092;ENSG00000148737;ENSG00000138795		R-HSA-4411367;R-HSA-8951442;R-HSA-8951443;R-HSA-8951428;R-HSA-4411357
R-HSA-180292	GAB1 signalosome	6	23	0.00159357	0.00560922	0.371731	9	11	0.000880846	9606	Homo sapiens	ENSG00000146648;ENSG00000113070;ENSG00000197122;ENSG00000076641;ENSG00000109321;ENSG00000089159		R-HSA-177923;R-HSA-177939;R-HSA-177926;R-HSA-177927;R-HSA-177924;R-HSA-177941;R-HSA-177930;R-HSA-177944;R-HSA-177935
R-HSA-1980143	Signaling by NOTCH1	13	83	0.00575071	0.00571894	0.371731	35	37	0.00296284	9606	Homo sapiens	ENSG00000164683;ENSG00000151694;ENSG00000198719;ENSG00000184384;ENSG00000196782;ENSG00000061273;ENSG00000148400;ENSG00000048052;ENSG00000171720;ENSG00000133961;ENSG00000108840;ENSG00000150991		R-HSA-157632;R-HSA-1980122;R-HSA-1980123;R-HSA-1980118;R-HSA-1980112;R-HSA-373706;R-HSA-4396371;R-HSA-1980047;R-HSA-1912396;R-HSA-1980044;R-HSA-1980109;R-HSA-1912398;R-HSA-1852623;R-HSA-1912393;R-HSA-1980042;R-HSA-1912394;R-HSA-1980041;R-HSA-4396379;R-HSA-1980039;R-HSA-1912388;R-HSA-1912391;R-HSA-1912385;R-HSA-4396382;R-HSA-1912386;R-HSA-157926;R-HSA-157353;R-HSA-1980078;R-HSA-1980074;R-HSA-19801…
R-HSA-2122947	NOTCH1 Intracellular Domain Regulates Transcription	10	56	0.00388	0.0061234	0.379651	15	16	0.00128123	9606	Homo sapiens	ENSG00000164683;ENSG00000184384;ENSG00000196782;ENSG00000061273;ENSG00000148400;ENSG00000048052;ENSG00000171720;ENSG00000108840;ENSG00000150991		R-HSA-4396371;R-HSA-1980078;R-HSA-1980047;R-HSA-1912396;R-HSA-1852623;R-HSA-1912393;R-HSA-1912394;R-HSA-4396347;R-HSA-4396379;R-HSA-1912388;R-HSA-1912391;R-HSA-1912385;R-HSA-1980067;R-HSA-4396382;R-HSA-1980065
R-HSA-9006936	Signaling by TGF-beta family members	16	114	0.00789857	0.00651006	0.384093	74	107	0.00856823	9606	Homo sapiens	ENSG00000108854;ENSG00000175550;ENSG00000134363;ENSG00000150991;ENSG00000177426;ENSG00000049759;ENSG00000039319;ENSG00000121989;ENSG00000163513;ENSG00000101665;ENSG00000087074;ENSG00000108389;ENSG00000122641;ENSG00000106366		R-HSA-2186785;R-HSA-201475;R-HSA-178178;R-HSA-2176417;R-HSA-202626;R-HSA-2176416;R-HSA-2160931;R-HSA-2160932;R-HSA-201476;R-HSA-2160935;R-HSA-4332235;R-HSA-4332236;R-HSA-178189;R-HSA-2176445;R-HSA-178208;R-HSA-2134532;R-HSA-178215;R-HSA-178218;R-HSA-870437;R-HSA-2187401;R-HSA-173483;R-HSA-2187405;R-HSA-1225919;R-HSA-2186767;R-HSA-2186771;R-HSA-201648;R-HSA-870449;R-HSA-2186780;R-HSA-870477;R-HSA-…
R-HSA-6803211	TP53 Regulates Transcription of Death Receptors and Ligands	5	18	0.00124714	0.00863645	0.492278	7	7	0.000560538	9606	Homo sapiens	ENSG00000120889;ENSG00000146674;ENSG00000088808		R-HSA-6799815;R-HSA-5633414;R-HSA-6800035;R-HSA-5633441;R-HSA-6800001;R-HSA-6800044;R-HSA-6800042
R-HSA-1368108	BMAL1:CLOCK,NPAS2 activates circadian gene expression	8	42	0.00291	0.00941993	0.509909	8	20	0.00160154	9606	Homo sapiens	ENSG00000123095;ENSG00000151014;ENSG00000163884;ENSG00000106366		R-HSA-8878679;R-HSA-5663124;R-HSA-5663138;R-HSA-879770;R-HSA-5663105;R-HSA-549424;R-HSA-8878702;R-HSA-549364
R-HSA-177929	Signaling by EGFR	10	60	0.00415714	0.00962092	0.509909	42	48	0.00384369	9606	Homo sapiens	ENSG00000151694;ENSG00000146648;ENSG00000113070;ENSG00000197122;ENSG00000076641;ENSG00000109321;ENSG00000089159;ENSG00000150991;ENSG00000152894		R-HSA-177922;R-HSA-177923;R-HSA-177926;R-HSA-177927;R-HSA-177924;R-HSA-177925;R-HSA-177930;R-HSA-182986;R-HSA-183051;R-HSA-8951490;R-HSA-177934;R-HSA-182990;R-HSA-177935;R-HSA-183055;R-HSA-177933;R-HSA-177938;R-HSA-183058;R-HSA-182994;R-HSA-177939;R-HSA-177936;R-HSA-177937;R-HSA-182993;R-HSA-177942;R-HSA-177943;R-HSA-177941;R-HSA-183002;R-HSA-177946;R-HSA-183067;R-HSA-177944;R-HSA-8864029;R-HSA-1…
R-HSA-2173789	TGF-beta receptor signaling activates SMADs	7	36	0.00249428	0.0132349	0.646322	33	39	0.003123	9606	Homo sapiens	ENSG00000108854;ENSG00000163513;ENSG00000101665;ENSG00000108389;ENSG00000087074;ENSG00000150991;ENSG00000049759		R-HSA-178178;R-HSA-2176417;R-HSA-2176416;R-HSA-2128994;R-HSA-4332235;R-HSA-2187368;R-HSA-173512;R-HSA-2167917;R-HSA-4332236;R-HSA-178189;R-HSA-170835;R-HSA-2167924;R-HSA-2187382;R-HSA-170843;R-HSA-170846;R-HSA-2176445;R-HSA-170850;R-HSA-178208;R-HSA-173542;R-HSA-2167876;R-HSA-178215;R-HSA-2176452;R-HSA-178218;R-HSA-2187401;R-HSA-173483;R-HSA-2127562;R-HSA-2187405;R-HSA-170861;R-HSA-170868;R-HSA-2…
R-HSA-6804115	TP53 regulates transcription of additional cell cycle genes whose exact role in the p53 pathway remain uncertain	6	28	0.00194	0.0137704	0.646322	10	14	0.00112108	9606	Homo sapiens	ENSG00000173846;ENSG00000159388;ENSG00000145632		R-HSA-6801637;R-HSA-6802165;R-HSA-6798020;R-HSA-6801666;R-HSA-6798031;R-HSA-6802973;R-HSA-6798044;R-HSA-6801675;R-HSA-6802170;R-HSA-6801641
R-HSA-112409	RAF-independent MAPK1/3 activation	6	28	0.00194	0.0137704	0.646322	6	12	0.000960922	9606	Homo sapiens	ENSG00000120875;ENSG00000120129;ENSG00000136244;ENSG00000162734;ENSG00000139318;ENSG00000162434		R-HSA-109857;R-HSA-5675206;R-HSA-109858;R-HSA-5674387;R-HSA-5675376;R-HSA-5675373
R-HSA-8866910	TFAP2 (AP-2) family regulates transcription of growth factors and their receptors	5	21	0.001455	0.0158314	0.646322	16	18	0.00144138	9606	Homo sapiens	ENSG00000112715;ENSG00000146648;ENSG00000137203		R-HSA-8864999;R-HSA-8864453;R-HSA-8874789;R-HSA-8864737;R-HSA-8864431;R-HSA-8874797;R-HSA-8864395;R-HSA-8864426;R-HSA-8864936;R-HSA-8864690;R-HSA-8864466;R-HSA-8864433;R-HSA-8864989;R-HSA-8864381;R-HSA-8864412;R-HSA-8864698
R-HSA-3000170	Syndecan interactions	6	29	0.00200928	0.0160693	0.646322	8	15	0.00120115	9606	Homo sapiens	ENSG00000091409;ENSG00000080573;ENSG00000138448;ENSG00000259207;ENSG00000137801;ENSG00000115884		R-HSA-2731081;R-HSA-2681675;R-HSA-2684507;R-HSA-2731123;R-HSA-2731075;R-HSA-2731074;R-HSA-2731122;R-HSA-2731141
R-HSA-9013973	TICAM1-dependent activation of IRF3/IRF7	4	14	0.000969999	0.0165941	0.646322	9	9	0.000720692	9606	Homo sapiens	ENSG00000263528;ENSG00000150991;ENSG00000126456;ENSG00000127666		R-HSA-9013992;R-HSA-9013979;R-HSA-9013978;R-HSA-177671;R-HSA-168933;R-HSA-9013985;R-HSA-9013986;R-HSA-9013990;R-HSA-9013974
R-HSA-391908	Prostanoid ligand receptors	4	14	0.000969999	0.0165941	0.646322	4	8	0.000640615	9606	Homo sapiens	ENSG00000125384;ENSG00000050628;ENSG00000006638;ENSG00000160013		R-HSA-391940;R-HSA-391942;R-HSA-391939;R-HSA-391933
R-HSA-75205	Dissolution of Fibrin Clot	4	14	0.000969999	0.0165941	0.646322	9	19	0.00152146	9606	Homo sapiens	ENSG00000135919;ENSG00000197747;ENSG00000106366;ENSG00000011422		R-HSA-158800;R-HSA-158982;R-HSA-158795;R-HSA-159001;R-HSA-158750;R-HSA-158942;R-HSA-158959;R-HSA-159005;R-HSA-158925
R-HSA-210990	PECAM1 interactions	4	14	0.000969999	0.0165941	0.646322	2	7	0.000560538	9606	Homo sapiens	ENSG00000197122;ENSG00000138448;ENSG00000254087;ENSG00000259207		R-HSA-210291;R-HSA-210304
R-HSA-8853884	Transcriptional Regulation by VENTX	8	47	0.00325643	0.0173267	0.646322	7	13	0.001041	9606	Homo sapiens	ENSG00000110092;ENSG00000148737;ENSG00000136244;ENSG00000100354;ENSG00000138795;ENSG00000172216		R-HSA-8853956;R-HSA-3857305;R-HSA-8853890;R-HSA-8853965;R-HSA-3209114;R-HSA-3790130;R-HSA-3209151
R-HSA-2660826	Constitutive Signaling by NOTCH1 t(7;9)(NOTCH1:M1580_K2555) Translocation Mutant	3	8	0.000554285	0.0183196	0.646322	5	5	0.000400384	9606	Homo sapiens	ENSG00000151694;ENSG00000198719;ENSG00000148400		R-HSA-2660815;R-HSA-2660816;R-HSA-2660819;R-HSA-2666278;R-HSA-2660822
R-HSA-2660825	Signaling by NOTCH1 t(7;9)(NOTCH1:M1580_K2555) Translocation Mutant	3	8	0.000554285	0.0183196	0.646322	5	5	0.000400384	9606	Homo sapiens	ENSG00000151694;ENSG00000198719;ENSG00000148400		R-HSA-2660815;R-HSA-2660816;R-HSA-2660819;R-HSA-2666278;R-HSA-2660822
R-HSA-9656249	Defective Base Excision Repair Associated with OGG1	2	3	0.000207857	0.0184663	0.646322	5	5	0.000400384	9606	Homo sapiens	ENSG00000114026		R-HSA-9657051;R-HSA-9656250;R-HSA-9656254;R-HSA-9658813;R-HSA-9656252
R-HSA-111461	Cytochrome c-mediated apoptotic response	4	15	0.00103928	0.0207446	0.666494	10	12	0.000960922	9606	Homo sapiens	ENSG00000149089;ENSG00000164305;ENSG00000132906;ENSG00000105483		R-HSA-114256;R-HSA-114259;R-HSA-9627056;R-HSA-6804596;R-HSA-9627089;R-HSA-114261;R-HSA-9627078;R-HSA-6805426;R-HSA-6804652;R-HSA-114252
R-HSA-1502540	Signaling by Activin	4	15	0.00103928	0.0207446	0.666494	8	10	0.000800769	9606	Homo sapiens	ENSG00000121989;ENSG00000175550;ENSG00000134363;ENSG00000122641		R-HSA-1549526;R-HSA-1181153;R-HSA-2473184;R-HSA-2470483;R-HSA-2473186;R-HSA-2470508;R-HSA-1225919;R-HSA-1181149
R-HSA-1474244	Extracellular matrix organization	33	329	0.022795	0.0217946	0.666494	160	318	0.0254644	9606	Homo sapiens	ENSG00000151694;ENSG00000026508;ENSG00000105855;ENSG00000090530;ENSG00000128052;ENSG00000137745;ENSG00000137801;ENSG00000171502;ENSG00000213949;ENSG00000154721;ENSG00000166670;ENSG00000080573;ENSG00000130309;ENSG00000259207;ENSG00000102265;ENSG00000106366;ENSG00000105376;ENSG00000197461;ENSG00000132205;ENSG00000091136;ENSG00000262406;ENSG00000178209;ENSG00000138448;ENSG00000196611;ENSG00000115884…		R-HSA-2002460;R-HSA-3828025;R-HSA-1564179;R-HSA-8944257;R-HSA-216072;R-HSA-216076;R-HSA-1564184;R-HSA-2426676;R-HSA-1566981;R-HSA-1564164;R-HSA-3791149;R-HSA-1566979;R-HSA-2467633;R-HSA-2002440;R-HSA-2533944;R-HSA-1564169;R-HSA-1604359;R-HSA-2482180;R-HSA-4084507;R-HSA-4084505;R-HSA-1592371;R-HSA-1592362;R-HSA-2534160;R-HSA-2537499;R-HSA-2426471;R-HSA-2327909;R-HSA-2465890;R-HSA-2467436;R-HSA-408…
R-HSA-8951671	RUNX3 regulates YAP1-mediated transcription	3	9	0.000623571	0.0248181	0.666494	3	3	0.000240231	9606	Homo sapiens	ENSG00000118523;ENSG00000187079		R-HSA-8951676;R-HSA-8951695;R-HSA-1989766
R-HSA-2691232	Constitutive Signaling by NOTCH1 HD Domain Mutants	4	16	0.00110857	0.0254789	0.666494	6	6	0.000480461	9606	Homo sapiens	ENSG00000151694;ENSG00000198719;ENSG00000148400;ENSG00000150991		R-HSA-2691211;R-HSA-2691226;R-HSA-2691214;R-HSA-2730752;R-HSA-2737728;R-HSA-2691219
R-HSA-2691230	Signaling by NOTCH1 HD Domain Mutants in Cancer	4	16	0.00110857	0.0254789	0.666494	6	6	0.000480461	9606	Homo sapiens	ENSG00000151694;ENSG00000198719;ENSG00000148400;ENSG00000150991		R-HSA-2691211;R-HSA-2691226;R-HSA-2691214;R-HSA-2730752;R-HSA-2737728;R-HSA-2691219
R-HSA-877312	Regulation of IFNG signaling	4	16	0.00110857	0.0254789	0.666494	3	4	0.000320307	9606	Homo sapiens	ENSG00000175354;ENSG00000159128;ENSG00000184557;ENSG00000162434		R-HSA-997326;R-HSA-877308;R-HSA-877269
R-HSA-194138	Signaling by VEGF	16	135	0.00935356	0.0269245	0.666494	58	83	0.00664638	9606	Homo sapiens	ENSG00000027869;ENSG00000112715;ENSG00000158517;ENSG00000105974;ENSG00000114738;ENSG00000197122;ENSG00000128052;ENSG00000138448;ENSG00000118257;ENSG00000150630;ENSG00000185386;ENSG00000102755;ENSG00000089159;ENSG00000259207;ENSG00000176170		R-HSA-194310;R-HSA-194311;R-HSA-194308;R-HSA-202129;R-HSA-5218645;R-HSA-5218643;R-HSA-5218642;R-HSA-5218640;R-HSA-202144;R-HSA-5357429;R-HSA-5357432;R-HSA-4420202;R-HSA-187688;R-HSA-5218916;R-HSA-4420206;R-HSA-195378;R-HSA-4420083;R-HSA-5218815;R-HSA-5218814;R-HSA-5218812;R-HSA-5218811;R-HSA-5218809;R-HSA-5218806;R-HSA-5218804;R-HSA-4420099;R-HSA-5218830;R-HSA-5218828;R-HSA-5218827;R-HSA-5218826;…
R-HSA-3000171	Non-integrin membrane-ECM interactions	9	61	0.00422643	0.0270796	0.666494	14	22	0.00176169	9606	Homo sapiens	ENSG00000091409;ENSG00000197461;ENSG00000080573;ENSG00000188157;ENSG00000091136;ENSG00000138448;ENSG00000137801;ENSG00000259207;ENSG00000115884		R-HSA-2731081;R-HSA-2328129;R-HSA-2681675;R-HSA-2465890;R-HSA-2731075;R-HSA-2731074;R-HSA-2731141;R-HSA-2684507;R-HSA-2396337;R-HSA-2396113;R-HSA-2426355;R-HSA-2327738;R-HSA-2731123;R-HSA-2731122
R-HSA-918233	TRAF3-dependent IRF activation pathway	4	17	0.00117786	0.0308122	0.666494	8	9	0.000720692	9606	Homo sapiens	ENSG00000171855;ENSG00000263528;ENSG00000126456		R-HSA-1028815;R-HSA-1028812;R-HSA-918232;R-HSA-1028821;R-HSA-918229;R-HSA-1028817;R-HSA-1028816;R-HSA-918225
R-HSA-2473224	Antagonism of Activin by Follistatin	2	4	0.000277143	0.0313933	0.666494	2	2	0.000160154	9606	Homo sapiens	ENSG00000134363;ENSG00000122641		R-HSA-2473184;R-HSA-2473186
R-HSA-418886	Netrin mediated repulsion signals	3	10	0.000692857	0.032398	0.666494	4	4	0.000320307	9606	Homo sapiens	ENSG00000107731;ENSG00000197122;ENSG00000065320		R-HSA-373751;R-HSA-373713;R-HSA-418863;R-HSA-418859
R-HSA-9013695	NOTCH4 Intracellular Domain Regulates Transcription	5	26	0.00180143	0.035078	0.666494	8	9	0.000720692	9606	Homo sapiens	ENSG00000164683;ENSG00000184384;ENSG00000196782;ENSG00000148400		R-HSA-9604451;R-HSA-9604550;R-HSA-9013693;R-HSA-9604471;R-HSA-9013711;R-HSA-9604664;R-HSA-9604553;R-HSA-9604446
R-HSA-170834	Signaling by TGF-beta Receptor Complex	11	85	0.00588928	0.0355543	0.666494	56	82	0.0065663	9606	Homo sapiens	ENSG00000108854;ENSG00000163513;ENSG00000101665;ENSG00000108389;ENSG00000087074;ENSG00000150991;ENSG00000106366;ENSG00000177426;ENSG00000049759		R-HSA-2186785;R-HSA-178178;R-HSA-2176417;R-HSA-2176416;R-HSA-2160931;R-HSA-2160932;R-HSA-2160935;R-HSA-4332235;R-HSA-4332236;R-HSA-178189;R-HSA-2176445;R-HSA-178208;R-HSA-2134532;R-HSA-178215;R-HSA-178218;R-HSA-870437;R-HSA-2187401;R-HSA-173483;R-HSA-2187405;R-HSA-2186767;R-HSA-2186771;R-HSA-870449;R-HSA-2186780;R-HSA-870477;R-HSA-2128994;R-HSA-870479;R-HSA-2187368;R-HSA-173512;R-HSA-2176491;R-HS…
R-HSA-2173793	Transcriptional activity of SMAD2/SMAD3:SMAD4 heterotrimer	8	55	0.00381071	0.0384267	0.666494	18	38	0.00304292	9606	Homo sapiens	ENSG00000108854;ENSG00000101665;ENSG00000150991;ENSG00000106366;ENSG00000177426;ENSG00000049759		R-HSA-2186785;R-HSA-870477;R-HSA-870479;R-HSA-870437;R-HSA-2176491;R-HSA-2179274;R-HSA-2179276;R-HSA-2186607;R-HSA-2186767;R-HSA-2186771;R-HSA-2186741;R-HSA-2176503;R-HSA-2176502;R-HSA-2106586;R-HSA-2186747;R-HSA-870449;R-HSA-2186780;R-HSA-2106591
R-HSA-212718	EGFR interacts with phospholipase C-gamma	3	11	0.000762142	0.0410448	0.666494	3	3	0.000240231	9606	Homo sapiens	ENSG00000146648;ENSG00000113070;ENSG00000109321		R-HSA-212706;R-HSA-212710;R-HSA-212713
R-HSA-912694	Regulation of IFNA signaling	5	28	0.00194	0.0456057	0.666494	5	5	0.000400384	9606	Homo sapiens	ENSG00000171855;ENSG00000170581;ENSG00000159110;ENSG00000184557;ENSG00000162434		R-HSA-997311;R-HSA-912685;R-HSA-997309;R-HSA-912680;R-HSA-997314
R-HSA-191650	Regulation of gap junction activity	2	5	0.000346428	0.0469194	0.666494	4	4	0.000320307	9606	Homo sapiens	ENSG00000197122;ENSG00000104067		R-HSA-191654;R-HSA-191636;R-HSA-191656;R-HSA-190541
