# Supplementary material for: Defining the Role of Nuclear Factor (NF)-κB p105 Subunit in Human Macrophage by Transcriptomic Analysis of NFKB1 Knockout THP1 Cells
Source: Front Immunol. 2021 Oct 13;12:669906. doi: 10.3389/fimmu.2021.669906 (PMC8548695; doi:10.3389/fimmu.2021.669906)
Supplement: Supplementary file 4 [file Table_3.xls]

## Sheet: Sheet1
	Adjusted P-value	Combined Score	Gene_set	Genes	Odds Ratio	Old Adjusted P-value	Old P-value	Overlap	P-value	Term	coverage
58	0.00293012	103.346	BioPlanet_2019	NRP2;FLT1;KDR;VEGFA	11.3879	0	0	4/5	0.000114488	Neurophilin interactions with VEGF and VEGF receptor	0.8
95	0.0112371	58.9246	BioPlanet_2019	IL1A;IL1B;NFKB1;NFKB2	8.13421	0	0	4/7	0.000714415	Interleukin-1 processing	0.571429
27	6.42224e-05	110.957	BioPlanet_2019	DLL4;ADAM17;JAG1;NOTCH1;UBB;UBC;RPS27A;DLL1	8.13421	0	0	8/14	1.19088e-06	Initiation of the second proteolytic cleavage of Notch receptor by receptor-ligand binding	0.571429
66	0.00379712	68.7124	BioPlanet_2019	PTGER4;PTGIR;TBXA2R;PTGER2;PTGER3	7.90826	0	0	5/9	0.000168481	Prostanoid ligand receptors	0.555556
89	0.00919963	48.5839	BioPlanet_2019	NRP2;FLT1;KDR;VEGFC;VEGFA	6.4704	0	0	5/11	0.000548322	Signaling by VEGF	0.454545
133	0.0258506	38.4496	BioPlanet_2019	STAT5A;KLF6;STAT2;STAT6	6.32661	0	0	4/9	0.00229403	cAMP receptor, G-protein-independent pathways inferred from amoeba model	0.444444
132	0.026045	38.4496	BioPlanet_2019	DST;LAMA3;ITGA6;PLEC	6.32661	0	0	4/9	0.00229403	Type I hemidesmosome assembly	0.444444
131	0.0262423	38.4496	BioPlanet_2019	DUSP4;DUSP2;DUSP1;DUSP6	6.32661	0	0	4/9	0.00229403	MAP kinase pathway regulation through dual specificity phosphatases	0.444444
49	0.00163363	61.1864	BioPlanet_2019	IL10;STAT5A;IL1A;IL6;BLVRA;JAK1;MAP3K5	6.22776	0	0	7/16	5.40936e-05	Interleukin-10 anti-inflammatory signaling pathway	0.4375
23	5.6723e-05	80.7226	BioPlanet_2019	CXCL10;IL6;CXCL8;VCAM1;CXCL12;MMP1;CCL5;SERPINE1;CCL3;ICAM1;BCL2L1	5.79939	0	0	11/27	9.01557e-07	TWEAK regulation of gene expression	0.407407
81	0.00630504	45.4352	BioPlanet_2019	IRF3;UBB;UBC;TICAM1;RPS27A;IKBKE	5.69395	0	0	6/15	0.000342393	Activation of IRF3/IRF7 mediated by TBK1/IKK epsilon	0.4
146	0.0371004	32.0203	BioPlanet_2019	UBB;IRAK2;UBC;RPS27A	5.69395	0	0	4/10	0.00361176	IRAK2-mediated activation of TAK1 complex	0.4
147	0.0368497	32.0203	BioPlanet_2019	IFNAR2;IFNB1;STAT2;JAK1	5.69395	0	0	4/10	0.00361176	Interferon-alpha signaling pathway	0.4
21	3.8029e-05	79.3809	BioPlanet_2019	MAP2K3;MAPK11;CXCL8;DUSP1;IL1B;NR3C1;NFKB1;TGFBR1;MYD88;MAP4K4;TGFBR2;TLR2	5.51027	0	0	12/31	5.54065e-07	NF-kappaB activation by non-typeable Hemophilus influenzae	0.387097
38	0.000205638	66.4971	BioPlanet_2019	CSF2;IL4R;IFNGR1;IFNGR2;CCL4;CCL3;CXCR4;CCR7;IL18R1;IL12RB2	5.47495	0	0	10/26	5.31118e-06	Selective expression of chemokine receptors during T-cell polarization	0.384615
37	0.000211049	66.4971	BioPlanet_2019	CEBPA;CEBPB;CCND1;SERPINE1;PLAUR;PDGFA;PLAT;S1PR3;PPARG;VEGFA	5.47495	0	0	10/26	5.31118e-06	Fibroblast growth factor 1	0.384615
69	0.00426147	44.7324	BioPlanet_2019	PTGER4;PTGIR;TBXA2R;PTGER2;PTAFR;PTGER3;S1PR3	5.24443	0	0	7/19	0.000197551	Small ligand GPCRs	0.368421
165	0.0487776	27.0637	BioPlanet_2019	LAMA2;LAMA3;ITGA6;LAMB1	5.17632	0	0	4/11	0.0053623	Integrin beta-4 pathway	0.363636
3	1.96455e-17	226.488	BioPlanet_2019	CSF2;CXCL8;TNFAIP6;RRAD;TNFAIP2;TNFAIP3;CXCL1;CXCL3;PTGS2;ICAM1;MT2A;ZFP36;CCL5;CCL4;PIM2;KDM6B;IL15RA;MED1;MMP1;CCL20;PLK2;TXNRD1;MMP3;INHBA;AMPD3;SOD2;NFKB1;DUSP6;MMP10;BMP4;FOSL1;GREM1;MMP12;IL1A;IL6;NR4A3;IL1B;ID1;CHI3L2;PPARG;LCP1;BIRC3;HBEGF	5.10083	0	0	43/120	5.20411e-20	Interleukin-1 regulation of extracellular matrix	0.358333
125	0.0238316	31.6234	BioPlanet_2019	SOCS3;IFNGR1;IFNGR2;PTPN2;JAK1	5.08388	0	0	5/14	0.0019886	Interferon gamma signaling regulation	0.357143
0	7.84126e-19	248.052	BioPlanet_2019	TNFAIP8;CD83;CSF2;NOTCH1;CXCL8;BCL2A1;PDGFB;TNFAIP2;TNFAIP3;CXCL1;CXCL3;ETS1;ICAM1;RND1;CCL5;CCL4;CXCR2;IL12B;IFNAR2;JAG1;VCAM1;CD70;IFNB1;IFNGR2;SPHK1;SAMD4A;TNFRSF10B;INHBA;TRAF1;SOD2;NFKB2;CXCL10;IL1A;KLF7;IL6;CXCL12;IL1B;IL2RA;ACKR3;TNFSF8;CD69;IL7R;OPTN;CD44;IL18R1;PTPN2;BIRC3;HBEGF	5.06129	0	0	48/135	5.19289e-22	TNF-alpha effects on cytokine activity, cell motility, and apoptosis	0.355556
96	0.0116654	36.1546	BioPlanet_2019	IL1A;IL6;CXCL8;SELPLG;VCAM1;ICAM1	5.02407	0	0	6/17	0.000749368	Cells and molecules involved in local acute inflammatory response	0.352941
13	1.99554e-07	100.712	BioPlanet_2019	CX3CR1;CXCL8;CCL22;CCL20;CXCR4;CXCL1;CXCL3;CXCL16;CXCL10;CXCL12;CCL5;CCL4;CXCR2;CCL3;ACKR3;CCR7;ACKR2;CCL19;CCR2	5.00857	0	0	19/54	1.85017e-09	Binding of chemokines to chemokine receptors	0.351852
76	0.00560007	40.66	BioPlanet_2019	IL1A;NR4A3;WDR1;ANKRD1;ATF3;VEGFA;HBEGF	4.98221	0	0	7/20	0.000285567	Hypertrophy pathway	0.35
77	0.00552828	40.66	BioPlanet_2019	CXCL8;CCND1;CXCL1;ITGA6;SEMA3F;THBS1;ICAM1	4.98221	0	0	7/20	0.000285567	ID regulation of gene expression	0.35
55	0.00295862	45.1433	BioPlanet_2019	IL10;IL4R;IFNGR1;IFNGR2;IL2RA;IL12B;IL18R1;IL12RB2	4.95126	0	0	8/23	0.000109724	Th1/Th2 differentiation pathway	0.347826
48	0.0013074	49.6085	BioPlanet_2019	STAT5A;IL6;STAT2;IL1B;EBI3;IL12B;IL27;IL12RB2;JAK1	4.92746	0	0	9/26	4.24254e-05	Interleukin-27-mediated signaling events	0.346154
2	6.15731e-18	217.557	BioPlanet_2019	CXCL8;SDC4;CEBPE;EBI3;PTAFR;MT1X;PLAT;CXCL1;PTGS2;ICAM1;RAB21;HEY1;NFIL3;P2RY2;PIM1;PDE4B;CCL3;IL12B;CCL1;UPP1;CCL19;CD55;IER3;DUSP4;EGR3;TPM4;LIMK2;RHOH;HSPA2;INHBA;TRAF1;SOD2;NFKB1;DUSP6;NFKB2;MMP12;IL1A;IL6;FEZ1;IL1B;IL2RA;REL;ITGA6;CD69;MYD88;CD44;BIRC3;HBEGF	4.74496	0	0	48/144	1.22331e-20	Interleukin-5 regulation of apoptosis	0.333333
138	0.0305444	27.8717	BioPlanet_2019	PTGER4;PTGIR;TBXA2R;PTGER2;PTGER3	4.74496	0	0	5/15	0.00281171	Eicosanoid ligand-binding G-protein coupled receptors	0.333333
107	0.0147876	32.511	BioPlanet_2019	DUSP1;LTA;TNFAIP3;TRAF1;TNFRSF1B;NFKB1	4.74496	0	0	6/18	0.00105765	TNFR2 signaling pathway	0.333333
84	0.00715039	37.0951	BioPlanet_2019	SPHK1;PDGFB;KDR;ITGAV;RAC1;PTGS2;VEGFA	4.74496	0	0	7/21	0.000402505	S1P/S1P1 pathway	0.333333
46	0.00103023	47.5155	BioPlanet_2019	DLL4;NEURL1B;ADAM17;NOTCH1;JAG1;UBB;UBC;NUMB;RPS27A;DLL1	4.5919	0	0	10/31	3.20669e-05	Activated NOTCH1 signaling in the nucleus	0.322581
6	2.91786e-10	125.352	BioPlanet_2019	CD83;CXCL8;CD82;TFRC;CXCL1;CXCL3;CLDN1;ICAM1;KYNU;LAMP3;CCL4;PSMB1;CCL3;CCR7;CCL19;CCR2;IL10;IL15RA;CCL22;JAG1;CISH;TNFSF14;CCL20;TNFRSF9;CXCL10;IL6;IL1B;IL2RA;IL7R	4.58679	0	0	29/90	1.35265e-12	Thymic stromal lymphopoietin (TSLP) pathway	0.322222
51	0.00239565	43.0221	BioPlanet_2019	PPP1R15A;UBB;SMURF2;UBC;MTMR4;RPS27A;TGFBR1;SMAD7;TGFBR2	4.5755	0	0	9/28	8.24992e-05	TGF-beta receptor activation of SMADs	0.321429
70	0.00453589	38.5044	BioPlanet_2019	CSF2;VCAM1;SRC;PXN;VEGFC;RAC1;SAT1;VEGFA	4.55516	0	0	8/25	0.000213277	Alpha-9 beta-1 integrin pathway	0.32
25	6.02553e-05	62.4075	BioPlanet_2019	CXCL8;JAG1;SERPINE1;PTGS2;NFKB1;HDAC7;VEGFA;FOSL1;CCND1;ITGAV;CD44;IER3;BIRC3;HBEGF	4.52928	0	0	14/44	1.03751e-06	Gastrin pathway	0.318182
90	0.00920542	33.9559	BioPlanet_2019	CXCL8;CCL20;IFNB1;CCL5;TRAF1;NFKB1;NFKB2	4.52928	0	0	7/22	0.000554764	Epstein-Barr virus LMP1 signaling	0.318182
117	0.0186143	29.3673	BioPlanet_2019	PIAS3;IL6;CISH;SRC;RAC1;JAK1	4.49522	0	0	6/19	0.00145462	STAT3 pathway	0.315789
44	0.000573604	49.1081	BioPlanet_2019	IL10;IL1A;IL6;CSF2;CXCL8;IFNB1;IL1B;PDGFA;IL12B;CXCL1;IL16	4.47382	0	0	11/35	1.70942e-05	Cytokines and inflammatory response	0.314286
150	0.038555	24.7253	BioPlanet_2019	UBB;UBC;RPS27A;NFKB1;MYD88	4.4484	0	0	5/16	0.0038555	p75 neurotrophin receptor signaling via NF-kB	0.3125
149	0.038812	24.7253	BioPlanet_2019	UBB;UBC;RPS27A;TGFBR1;TGFBR2	4.4484	0	0	5/16	0.0038555	TGF-beta receptor signaling in EMT (epithelial to mesenchymal transition)	0.3125
57	0.00292122	40.1799	BioPlanet_2019	FLT1;SRC;GNA11;PDGFB;CXCR4;ITGAV;S1PR3;RAC1;VEGFA	4.41772	0	0	9/29	0.000112206	S1P/S1P3 pathway	0.310345
78	0.00552797	35.6895	BioPlanet_2019	CAV1;ID1;INHBA;ACVR2A;TGFBR1;SMAD7;TGFBR2;ENG	4.37996	0	0	8/26	0.000289211	ALK1 pathway	0.307692
98	0.0114313	31.1762	BioPlanet_2019	SOCS3;WNT5A;BIRC5;MET;DUSP6;STX11;ICAM1	4.33235	0	0	7/23	0.00074947	Interleukin-11 pathway	0.304348
97	0.011548	31.1762	BioPlanet_2019	TGIF1;TGIF2;SMURF2;UBB;UBC;RPS27A;SKIL	4.33235	0	0	7/23	0.00074947	Downregulation of SMAD2/3-SMAD4 transcriptional activity	0.304348
17	7.06202e-06	69.567	BioPlanet_2019	EDN1;CXCL8;VCAM1;MMP1;SERPINE1;PDGFB;PDGFA;ICAM1;VEGFA;BMP4;GJA1;IL6;CASP3;IL1B;ID1;SCAP;ID3;TLR2	4.27046	0	0	18/60	8.4183e-08	RAGE pathway	0.3
159	0.0486005	22.0591	BioPlanet_2019	VCAM1;PLAUR;ITGB8;ITGAV;TGFBR1	4.18673	0	0	5/17	0.00514973	Integrin beta-5 pathway	0.294118
42	0.000496784	43.964	BioPlanet_2019	HDAC5;TLE3;HDAC3;NOTCH1;MAML2;CUL1;HDAC9;HDAC7;HEYL;HEY1;UBB;UBC;RPS27A	3.93731	0	0	13/47	1.41468e-05	Regulation of transcription by NOTCH1 intracellular domain	0.276596
35	0.000203568	46.6543	BioPlanet_2019	LYN;PTGIR;VCAM1;SYK;SRC;EGFR;ICAM1;PIK3R5;FGR;HCK;SLC9A3R1;MAPK11;TBXA2R;GNA11;RAC1	3.81291	0	0	15/56	4.85327e-06	Thromboxane A2 receptor signaling	0.267857
104	0.0121109	26.8738	BioPlanet_2019	LYN;MAP2K3;FGR;HCK;MAPK11;SRC;DUSP1;RAC1	3.79597	0	0	8/30	0.000842147	p38-alpha and p38-beta regulation	0.266667
103	0.0122273	26.8738	BioPlanet_2019	CASP3;TNFAIP3;TNFRSF1B;IKBKE;NFKB1;MAP3K5;NFKB2;BIRC3	3.79597	0	0	8/30	0.000842147	Tumor necrosis factor (TNF) pathway	0.266667
22	4.43665e-05	53.5343	BioPlanet_2019	LYN;CXCL8;SRC;CXCL1;EGFR;NFKB1;TJP1;MAPK11;ADAM17;CASP3;CCL5;CXCR2;ATP6V1B2;RAC1;ATP6V0E2;MET;GIT1;HBEGF	3.76806	0	0	18/68	6.75781e-07	Epithelial cell signaling in Helicobacter pylori infection	0.264706
87	0.00732727	29.2351	BioPlanet_2019	CXCL10;CXCL8;CCL22;CXCL12;UBC;CXCL1;CCL19;CXCL3;LITAF	3.76806	0	0	9/34	0.00042702	Interleukin-7 interactions in immune response	0.264706
56	0.00294458	33.9436	BioPlanet_2019	STAT5A;SRC;ITGA1;PDGFB;KDR;STAT6;MET;EGFR;PTPN2;JAK1;VEGFA	3.72818	0	0	11/42	0.000111153	Signaling events mediated by T cell protein tyrosine phosphatase (TC-PTP)	0.261905
155	0.0411169	20.2804	BioPlanet_2019	PTGER4;PTGIR;TBXA2R;PTGER2;PTGER3;PTGS2	3.71345	0	0	6/23	0.00424784	Eicosanoid metabolism	0.26087
20	3.1874e-05	54.2002	BioPlanet_2019	TLE3;HDAC5;HDAC3;NOTCH1;JAG1;MAML2;CUL1;DLL1;HDAC9;HDAC7;DLL4;NEURL1B;HEYL;ADAM17;HEY1;UBB;UBC;NUMB;RPS27A	3.70497	0	0	19/73	4.43281e-07	Signaling by NOTCH1	0.260274
109	0.0146324	25.1412	BioPlanet_2019	PTGER4;EDN1;PTGIR;PTGER2;PTGER3;ANXA5;PTGS2;S100A10	3.67352	0	0	8/31	0.00106594	Prostaglandin biosynthesis and regulation	0.258065
108	0.0147666	25.1412	BioPlanet_2019	STAT5A;FCAMR;MAPK11;TNFAIP3;TRAF1;NFKB1;BCL2L1;BIRC3	3.67352	0	0	8/31	0.00106594	CD40/CD40L signaling	0.258065
15	8.24024e-07	68.0792	BioPlanet_2019	PPP1R15A;PFKFB4;NOTCH1;CXCL8;RGS16;TNFAIP3;ADM;AHR;PTGS2;STX11;ICAM1;CAMKK2;CKB;DUSP2;GADD45B;LRRN3;CAV1;PLK2;EMP1;VEGFC;GFRA2;VEGFA;NR4A1;NR4A3;ID1	3.66878	0	0	25/97	8.73138e-09	TSH regulation of gene expression	0.257732
1	1.5881e-18	173.909	BioPlanet_2019	CSF2;CXCL8;FLT1;CCL4L2;CXCL1;CXCL3;CXCL16;KDR;IL12B;CCR7;CCR2;IL10;IFNAR2;IL15RA;IL4R;IFNGR1;IFNGR2;TNFRSF18;OSMR;TNFRSF1B;TGFBR1;IL17RA;TGFBR2;IL1A;IL23A;IL1B;LTA;PLEKHO2;MET;CX3CR1;CCL3L3;PDGFB;PDGFA;CXCR4;EGFR;IFNL1;CCL5;CXCR2;CCL4;CCL3;CCL1;CCL19;IL12RB2;CCL22;TNFSF14;TSLP;CCL20;CD70;IFNB1;TNFRSF9;OSM;VEGFC;TNFRSF10B;INHBA;ACVR2A;VEGFA;CXCL10;IL6;CXCL12;CLCF1;IL2RA;TNFSF9;ACKR3;TNFSF8;LTBR;IL…	3.65272	0	0	68/265	2.10344e-21	Cytokine-cytokine receptor interaction	0.256604
62	0.00335467	32.315	BioPlanet_2019	SDC4;COL4A1;SPHK1;PDGFB;KDR;PLAUR;ITGAV;LAMB1;THBS1;TGFBR2;VEGFA	3.64148	0	0	11/43	0.000139963	Beta-3 integrin cell surface interactions	0.255814
163	0.0490962	18.6262	BioPlanet_2019	IL1A;TNFAIP3;TNFRSF1B;NFKB1;MYD88;MAP4K4	3.55872	0	0	6/24	0.0053323	NF-kappaB signaling pathway	0.25
164	0.0487987	18.6262	BioPlanet_2019	SEMA3C;ITGA1;ITGA6;ITGAV;PIP5K1B;VEGFA	3.55872	0	0	6/24	0.0053323	Plexin D1 signaling	0.25
14	7.12578e-07	65.5694	BioPlanet_2019	CX3CR1;TFRC;NCF2;PTAFR;CXCR4;CXCL1;CXCL16;CD79B;SOCS3;ALCAM;CCL5;CCRL2;CCL4;CD38;CCR7;CCL19;CCR2;EDN1;IL16;NFKB1;BATF;VEGFA;IL6;IL1B;IL2RA;PPARG;IL7R	3.49401	0	0	27/110	7.07858e-09	Leptin influence on immune response	0.245455
73	0.00442619	29.3543	BioPlanet_2019	KLF10;GJA1;CCND1;DUSP1;FZD4;MMP1;IL1B;COL8A1;CXCL1;DUSP6;CDC25B	3.47964	0	0	11/45	0.000216913	Wnt interactions in lipid metabolism and immune response	0.244444
86	0.00737984	26.9524	BioPlanet_2019	LYN;FGR;HCK;IL6;SELPLG;SRC;PLAUR;PLAT;NFKB1;ICAM1	3.47192	0	0	10/41	0.000425196	Alpha-M beta-2 integrin signaling	0.243902
102	0.0122672	24.5354	BioPlanet_2019	STAT5A;SOCS3;IL6;IL23A;IL1B;IL12B;CXCL1;NFKB1;IL18R1	3.46254	0	0	9/37	0.000836769	Interleukin-23-mediated signaling events	0.243243
119	0.0208231	22.0997	BioPlanet_2019	CYLD;UBB;IRF3;UBC;NLRC5;TNFAIP3;RPS27A;IKBKE	3.45088	0	0	8/33	0.00165482	Negative regulators of RIG-I/MDA5 signaling	0.242424
141	0.0350172	19.64	BioPlanet_2019	FOSL1;RCAN1;BATF3;CSF2;IL2RA;RCAN2;PTGS2	3.436	0	0	7/29	0.00329301	T cell receptor calcium pathway	0.241379
105	0.0146579	23.1927	BioPlanet_2019	MAP2K3;IL1A;IL6;IRAK2;IFNB1;IL1B;NFKB1;MYD88;MAP4K4	3.37142	0	0	9/38	0.00102896	Signal transduction through IL-1R	0.236842
126	0.0241671	20.7609	BioPlanet_2019	FLT1;SERPINE1;BHLHE40;KDR;PGK1;TWIST1;ETS1;VEGFA	3.34938	0	0	8/34	0.0020326	HIF-2-alpha transcription factor network	0.235294
80	0.00609444	26.7385	BioPlanet_2019	FOSL1;BATF3;CSF2;CXCL8;EGR3;CASP3;IL2RA;PPARG;IKZF1;PTPRK;PTGS2	3.33157	0	0	11/47	0.00032692	Regulation of NFAT transcription factors	0.234043
79	0.00617062	26.7385	BioPlanet_2019	GIT2;LAMA2;SRC;LAMA3;PXN;ITGA1;DAG1;LAMB1;RAC1;AGRN;EGFR	3.33157	0	0	11/47	0.00032692	Agrin in postsynaptic differentiation	0.234043
153	0.0396025	18.3072	BioPlanet_2019	GJA1;CCND1;LEF1;WNT1;DKK2;NFKB1;MYD88	3.32147	0	0	7/30	0.00403893	Inactivation of GSK3 by Akt causes accumulation of beta-catenin in alveolar macrophages	0.233333
24	5.93433e-05	45.4415	BioPlanet_2019	TFAP2A;HDAC5;HDAC3;NOTCH1;TWIST1;OLIG1;OLIG2;ETS1;DLL1;HDAC9;NFKB1;HDAC7;NFKB2;DLL4;BMP4;LHX2;ID1;MBP;WNT1;FGFR3;SOX5	3.28497	0	0	21/91	9.82505e-07	Neural crest differentiation	0.230769
136	0.0272797	19.527	BioPlanet_2019	MAP2K3;PPP3CC;NCF1;NCF2;RAC1;CALM1;NFKB1;CAMK1G	3.25369	0	0	8/35	0.00247504	fMLP induced chemokine gene expression in HMC-1 cells	0.228571
45	0.000701039	34.9907	BioPlanet_2019	IL10;TCF7L2;EDN1;CSF2;CXCL8;DUSP1;MMP1;NR3C1;ETS1;FOSL1;GJA1;MT2A;IL6;BCL2L11;CCND1;ATF3	3.25369	0	0	16/70	2.13561e-05	AP-1 transcription factor network	0.228571
135	0.0274803	19.527	BioPlanet_2019	CYTH3;ACAP1;SRC;GNA11;PXN;MET;EGFR;GIT1	3.25369	0	0	8/35	0.00247504	Arf6 signal transduction regulation	0.228571
61	0.00310328	29.1151	BioPlanet_2019	STAT5A;CEBPA;TCF7L2;SPI1;LEF1;TCF7;NFKB1;PIK3R5;CCNA1;CCND1;PIM1;PIM2;PPARD	3.24655	0	0	13/57	0.00012742	Acute myeloid leukemia	0.22807
12	1.35458e-07	65.4958	BioPlanet_2019	LAD1;SDC4;MT1M;ARHGAP1;MT1X;CORO1A;AREG;EGFR;REPIN1;CCND1;GABRE;PHLDA1;IER3;DUSP4;IL4R;CAV2;DUSP1;MMP1;IGFBP3;CAV1;PLAUR;ARID5B;EMP1;DUSP6;VEGFA;EHD1;GJB2;NR4A3;BCL6;NINJ1;ID3;MET;MGLL;HBEGF	3.18412	0	0	34/152	1.16619e-09	EGFR1 pathway	0.223684
36	0.000215182	38.6697	BioPlanet_2019	PIAS3;CEBPA;CEBPB;ZFHX3;SPI1;LEF1;ATP2B1;PTGS2;ETS1;SMARCA2;CCNA1;CDK6;CCND1;MAT2A;PIM1;TOM1;WNT1;ADA;BIRC3	3.18191	0	0	19/85	5.27268e-06	C-Myb transcription factor network	0.223529
91	0.00947615	23.3531	BioPlanet_2019	SOCS3;CXCL10;SPI1;IFNGR1;IFNB1;IFNGR2;IL1B;STAT2;TAP1;ICAM1;JAK1	3.13167	0	0	11/50	0.000577355	Type II interferon signaling (interferon-gamma)	0.22
122	0.0224453	19.6994	BioPlanet_2019	CCNB2;CENPF;CCND1;PLK1;XRCC1;BIRC5;NEK2;BRCA2;CDC25B	3.12473	0	0	9/41	0.00182832	FOXM1 transcription factor network	0.219512
123	0.0222643	19.6994	BioPlanet_2019	TGIF1;TGIF2;UBB;SMURF2;SERPINE1;UBC;RPS27A;SKIL;SMAD7	3.12473	0	0	9/41	0.00182832	Transcriptional activity of SMAD2/SMAD3-SMAD4 heterotrimer	0.219512
28	8.0861e-05	41.4725	BioPlanet_2019	MAP2K3;CAV1;PLK1;CUL1;TNFAIP3;TRAF1;TNFRSF1B;NFKB1;NFKB2;CYLD;ADAM17;IL6;CASP3;MADD;REL;MAP3K8;RAC1;BID;MAP3K5;BCL2L1;BIRC3;MAP4K4	3.10067	0	0	22/101	1.55296e-06	TNF-alpha signaling pathway	0.217822
5	1.70492e-12	100.886	BioPlanet_2019	CPM;CXCL8;OSBPL11;LITAF;CASP3;UPP1;IL10;PPP1R16B;IL4R;DST;WNT5A;MMP3;ARID5B;DKK2;DUSP6;ITPKB;VCAN;MFNG;DDIT4;NINJ1;RBMS1;FJX1;MET;CHST2;TLR2;FKBP5;KLHL18;NDRG4;CEBPB;PTGER2;TCF7;LAMA3;PDGFB;CXCR4;PTGS2;RASGRP1;EGFR;BCL2L11;NFIL3;GBP2;JAG1;CCL22;VCAM1;GADD45B;LRRN3;CCL20;DENND4A;INHBA;ELL2;HS3ST1;BMP4;IL6;CLCN4;BCL6;STK17B;ID3;IL7R;MXD1	3.09222	0	0	58/267	6.77453e-15	Interleukin-4 regulation of apoptosis	0.217228
144	0.037315	17.3327	BioPlanet_2019	FOSL1;GJA1;IL6;CXCL8;CCND1;MMP1;LAMA3;PLAUR	3.07781	0	0	8/37	0.00358323	FRA pathway	0.216216
93	0.0110846	22.3478	BioPlanet_2019	IL10;IL6;CXCL8;VCAM1;SDC4;IL1B;MET;THBS1;MYD88;ICAM1;TLR2	3.07027	0	0	11/51	0.000690035	Malaria	0.215686
52	0.00241962	28.5929	BioPlanet_2019	MAP2K3;FLT1;SRC;SH2D2A;CAV1;MYOF;PXN;PTPRJ;CAMKK2;VEGFA;MAPK11;KDR;NCK2;ITGAV;PTPN2	3.05033	0	0	15/70	8.49269e-05	Signaling events mediated by VEGFR1 and VEGFR2	0.214286
128	0.0255673	18.6878	BioPlanet_2019	MMP12;SRC;SERPINE1;MMP3;PLAUR;ITGAV;VLDLR;RAC1;EGFR	3.05033	0	0	9/42	0.00218423	Urokinase-type plasminogen activator (uPA) and uPAR-mediated signaling	0.214286
64	0.00377775	26.3426	BioPlanet_2019	EDN1;TFRC;SERPINE1;BHLHE41;CXCR4;ADM;ETS1;HDAC7;VEGFA;NT5E;CXCL12;BHLHE40;PGK1;ENG	3.01952	0	0	14/66	0.000162619	HIF-1 transcriptional activity in hypoxia	0.212121
33	0.000115716	38.7179	BioPlanet_2019	IL10;C1QB;CXCL8;IFNGR1;IFNB1;CCL3L3;IFNGR2;SERPINE1;TICAM1;NFKB1;TGFBR1;PIK3R5;TGFBR2;MAPK11;IL6;IL1B;CCL5;GNA11;CCL3;IL12B;MYD88;TLR2	3.01122	0	0	22/104	2.60553e-06	Chagas disease	0.211538
157	0.0407544	16.355	BioPlanet_2019	RANBP2;HDAC5;HDAC3;TUBB2A;BCL6;NR3C1;HDAC9;HDAC7	2.99682	0	0	8/38	0.00426437	Signaling events mediated by HDAC class II	0.210526
158	0.0404981	16.355	BioPlanet_2019	RPS6KA4;MAPK11;CEBPB;GDI1;MAPKAPK3;DDIT3;PTGS2;USF1	2.99682	0	0	8/38	0.00426437	p38 alpha/beta MAPK downstream pathway	0.210526
59	0.00299791	26.7953	BioPlanet_2019	IL10;MARCKSL1;NCF1;NCF2;IFNGR1;IFNGR2;PTGS2;NFKB1;IL1A;MAPK11;IL1B;IL12B;MYD88;JAK1;TLR2	2.9656	0	0	15/72	0.000119122	Leishmaniasis	0.208333
63	0.00331063	25.9492	BioPlanet_2019	CEBPA;SPI1;HDAC3;NFYA;GFI1;WNT5A;TMEFF2;LGALS1;CCND1;FTH1;DDIT3;CCL5;SFXN3;ITGA6;ALDH9A1	2.92497	0	0	15/73	0.000140318	Myc repressed pathway	0.205479
18	1.25209e-05	45.5358	BioPlanet_2019	CXCL8;TNFAIP3;PIK3R5;RNF216;IRAK2;CCL5;CCL4;CCL3;IL12B;MAP3K8;RAC1;IKBKE;IFNAR2;MAP2K3;CISH;SYK;IFNB1;PLK1;TICAM1;NFKB1;NFKB2;CXCL10;CYLD;MAPK11;IL6;IRF3;IL1B;MYD88;TLR2	2.90712	0	0	29/142	1.57548e-07	Toll-like receptor signaling pathway regulation	0.204225
113	0.0151351	19.6437	BioPlanet_2019	LYN;SPI1;VCAM1;SYK;SRC;RAC1;TRAF1;PAPSS2;NFKB1;ICAM1;NFKB2	2.8997	0	0	11/54	0.00114265	RANKL signaling pathway	0.203704
94	0.0111526	21.0254	BioPlanet_2019	ACHE;SOCS3;MAPK11;IL6;CXCL8;CCND1;COL24A1;DUSP1;IL23A;DDIT3;ATF3;BCL2L1	2.89523	0	0	12/59	0.000701651	ATF2 transcription factor network	0.20339
30	9.48999e-05	38.0681	BioPlanet_2019	CLIC6;DUSP4;CEBPB;CISH;MID1IP1;KLHL24;CLDN1;AREG;UQCRH;DUSP6;EEF1A1;OXA1L;SOCS3;KLF6;CCND1;BCL6;FTH1;MAFF;KLF9;RAB7B;PHLDA1;CA13;IER3;MAP3K5	2.89523	0	0	24/118	1.94828e-06	Prolactin regulation of apoptosis	0.20339
39	0.00035592	33.2614	BioPlanet_2019	SHC4;STAT5A;IL10;CEBPA;CEBPB;SPI1;IL4R;CISH;SRC;ETS1;NFKB1;SOCS3;MAPK11;HRH1;BCL6;NFIL3;LTA;BIRC5;STAT6;BCL2L1;JAK1	2.87435	0	0	21/104	9.42833e-06	Interleukin-4 signaling pathway	0.201923
31	0.00010759	37.2967	BioPlanet_2019	TLE3;HDAC5;POGLUT1;NOTCH1;JAG1;B4GALT1;HDAC3;MAML2;CUL1;DLL1;HDAC9;HDAC7;DLL4;NEURL1B;HEYL;ADAM17;CCND1;UBB;HEY1;MFNG;UBC;NUMB;RPS27A;TNRC6B	2.8709	0	0	24/119	2.28005e-06	Signaling by NOTCH	0.201681
50	0.00218818	27.0825	BioPlanet_2019	CXCL8;TNFAIP3;CXCL1;NFKB1;CYLD;MAPK11;PSTPIP1;IL6;NLRP12;ACAP1;CASP5;IRAK2;IL1B;CCL5;RAC1;NAIP;BIRC3	2.84698	0	0	17/85	7.39054e-05	NOD signaling pathway	0.2
145	0.0371444	16.0262	BioPlanet_2019	LYN;STAT5A;HCK;CXCL8;SYK;SRC;CD69;JAK1;BCL2L1	2.84698	0	0	9/45	0.00359145	Interleukin-3 signaling pathway	0.2
116	0.0172826	18.8349	BioPlanet_2019	BMP4;TCF7L2;WNT10B;FZD4;PTCH1;WNT7B;WNT5A;LEF1;TCF7;WNT9A;WNT1	2.84698	0	0	11/55	0.00133911	Basal cell carcinoma	0.2
88	0.00858032	21.6072	BioPlanet_2019	MAP2K3;STAT5A;GADD45B;CCL4L2;NFKB1;NFKB2;IL1B;IL2RA;CCL3;IL12B;STAT6;IL18R1;IL12RB2	2.84698	0	0	13/65	0.000505727	Interleukin-12-mediated signaling events	0.2
7	1.10502e-09	73.3515	BioPlanet_2019	BTG2;TRAF3IP2;LDB1;WDR1;SERPINE1;ADM;PLAT;PTPRK;RND3;ZFP36;PDE4B;UPP1;DUSP4;PPP1R16B;KLF10;DUSP1;IGFBP4;IGFBP3;CBFA2T2;SLC39A14;TGFBR2;ITPKB;VCAN;VSNL1;DDIT3;BIRC5;RBMS1;ROR2;B4GALT6;SEC22B;ATF3;PTGER2;SEMA3A;LAMA3;PTGS2;DNAJB1;PTDSS1;BCL2L11;S100A10;EGR3;GCH1;PLK2;ATP2B1;VEGFA;NR4A2;NR4A1;CENPF;IL6;KLF6;CXCL12;NR4A3;MAFF	2.83607	0	0	52/261	5.85442e-12	BDNF signaling pathway	0.199234
92	0.00957772	20.8482	BioPlanet_2019	TGIF1;PPP1R15A;TGIF2;SMURF2;SERPINE1;MTMR4;TGFBR1;TGFBR2;SMAD7;UBB;UBC;RPS27A;SKIL	2.80384	0	0	13/66	0.000589886	Signaling by TGF-beta receptor complex	0.19697
118	0.0198262	18.0672	BioPlanet_2019	IL33;CXCL10;IL6;IRF3;IFNB1;CCL4L2;IL1B;CCL5;CCL4;IKBKE;NFKB1	2.79614	0	0	11/56	0.00156246	Cytosolic DNA-sensing pathway	0.196429
110	0.0151562	18.7341	BioPlanet_2019	MED1;HDAC3;PER3;UBB;SERPINE1;UBC;BHLHE40;BHLHE41;CUL1;NR3C1;RPS27A;ARNTL2	2.75514	0	0	12/62	0.00111413	Circadian rhythm	0.193548
121	0.0224687	17.3381	BioPlanet_2019	MAP2K3;CEBPA;PLAT;TRAF1;TNFRSF1B;ETS1;EGFR;NFKB1;MAP3K5;BIRC3;MAP4K4	2.74708	0	0	11/57	0.00181535	Keratinocyte differentiation	0.192982
16	1.2288e-06	49.1892	BioPlanet_2019	CSF2;CXCL8;PTPRJ;PTPRK;PTPN23;PIK3R5;SOCS3;IFNL1;CCND1;PIM1;IL12B;STAT6;JAK1;IL12RB2;STAT5A;IL10;IFNAR2;IL15RA;PIAS3;IL4R;TSLP;CISH;IFNGR1;IFNB1;IFNGR2;STAT2;OSM;OSMR;PTPRE;IL6;IL23A;CLCF1;IL2RA;IL7R;PTPN2;CRLF2;BCL2L1;PTPN3	2.71822	0	0	38/199	1.38342e-08	Jak-STAT signaling pathway	0.190955
71	0.00454281	22.8772	BioPlanet_2019	LAMA2;SDC4;ITGA1;LAMA3;GP1BA;LAMB1;THBS1;COL4A2;COL4A1;COL5A3;DAG1;ITGB8;ITGAV;ITGA6;AGRN;CD44	2.7114	0	0	16/84	0.000216611	ECM-receptor interaction	0.190476
47	0.00117082	27.6528	BioPlanet_2019	IL10;CSF2;CXCL8;LAMA2;LAMA3;CXCL1;SERPINB9;LAMB1;NFKB1;PIK3R5;IL6;COL4A2;COL4A1;COL5A3;CASP3;IL1B;GNA11;IL12B;RAB7B;TLR2	2.7114	0	0	20/105	3.72182e-05	Amoebiasis	0.190476
72	0.00448058	22.8772	BioPlanet_2019	PIAS3;LAMA2;LAMA3;LAMB1;TRAF1;PTGS2;NFKB1;PIK3R5;CDK6;CCND1;COL4A2;COL4A1;ITGAV;ITGA6;BIRC3;BCL2L1	2.7114	0	0	16/84	0.000216611	Small cell lung cancer	0.190476
75	0.00496119	22.2271	BioPlanet_2019	VCAM1;SYK;LAMA2;SRC;ITGA1;LAMB1;RASGRP1;THBS1;ICAM1;APBB1IP;COL4A2;COL4A1;ITGB8;ITGAV;ITGA6;RAPGEF3	2.67951	0	0	16/85	0.000249702	Integrin cell surface interactions	0.188235
106	0.0148786	18.1217	BioPlanet_2019	VEGFC;BRCA2;TGFBR1;EGFR;NFKB1;TGFBR2;PIK3R5;VEGFA;CDK6;CCND1;RAC1;JAK1;BCL2L1	2.64362	0	0	13/70	0.00105431	Pancreatic cancer	0.185714
19	1.55512e-05	40.2768	BioPlanet_2019	PPP1R15A;SRC;TGFB1I1;SERPINE1;LEF1;CUL1;ETS1;HDAC9;THBS1;CCNB2;CCND1;RAC1;WNT1;SKIL;SPTBN1;JAK1;MAP2K3;KLF10;TGIF1;SMURF2;FST;CAV1;LIMK2;INHBA;NFKB1;TGFBR1;SMAD7;TGFBR2;BMP4;TGFBR3;MAPK11;KLF6;ATF3;ENG	2.61614	0	0	34/185	2.05976e-07	TGF-beta signaling pathway	0.183784
137	0.0304215	15.3588	BioPlanet_2019	IL6;KYNU;IL1B;SERPINE1;PLAT;KMO;PTGS2;SOD2;NFKB1;ICAM1;NFKB2	2.60973	0	0	11/60	0.00278025	Selenium pathway	0.183333
65	0.00381214	22.5164	BioPlanet_2019	MAP2K3;GABARAPL1;CEBPB;CXCL8;SRC;IFNB1;SERPINE1;PLAT;CXCL1;INHBA;THBS1;CDC25B;IL1A;IL6;MAP1LC3A;IL1B;CCL3;CD44	2.58816	0	0	18/99	0.000166623	Senescence and autophagy	0.181818
124	0.0236654	16.1379	BioPlanet_2019	IGSF8;VCAM1;LAMA2;COL4A1;ITGA1;LAMA3;PLAUR;ITGAV;ITGA6;LAMB1;THBS1;VEGFA	2.58816	0	0	12/66	0.00195906	Beta-1 integrin cell surface interactions	0.181818
43	0.000577176	28.2378	BioPlanet_2019	STAT5A;WNT10B;CEBPA;MBNL1;CEBPB;GADD45B;STAT2;SERPINE1;EBF1;OSM;TWIST1;AHR;NR3C1;BMP4;SOCS3;KLF7;IL6;KLF6;DDIT3;ID3;PPARG;STAT6;WNT1;PPARD	2.5687	0	0	24/133	1.68184e-05	Adipogenesis	0.180451
139	0.0343091	14.7614	BioPlanet_2019	SOCS3;CCND1;CISH;SRC;IL1B;REL;RAC1;NFKB1;JAK1;SH2B1;BCL2L1	2.56694	0	0	11/61	0.00318097	Leptin signaling pathway	0.180328
41	0.00043165	29.0076	BioPlanet_2019	STEAP3;BTG2;PPP1R13B;CD82;BCL2A1;SERPINE1;EGFR;BID;MAP4K4;PLK3;NFYA;DUSP1;IGFBP3;CAV1;TAP1;TNFRSF10B;HIC1;RNF144B;VCAN;BCL6;DDIT4;JMY;MET;ATF3;BCL2L1	2.56023	0	0	25/139	1.20062e-05	p53 signaling pathway	0.179856
115	0.0164272	16.6283	BioPlanet_2019	BCL2A1;BIK;TNFRSF10B;TNFRSF1B;NFKB1;BCL2L11;CASP3;MADD;BIRC5;BID;MYD88;MAP3K5;BIRC3;BCL2L1	2.4911	0	0	14/80	0.00126196	Apoptosis modulation and signaling	0.175
26	5.80749e-05	34.2441	BioPlanet_2019	SHC4;CX3CR1;CXCL8;NCF1;CCL4L2;CCL3L3;PXN;CXCR4;CXCL1;CXCL3;CXCL16;PIK3R5;GRK5;GNG4;CCL5;CCL4;CXCR2;CCL3;CCR7;CCL1;RAC1;CCL19;CCR2;LYN;CCL22;CCL20;STAT2;NFKB1;VAV2;FGR;CXCL10;HCK;CXCL12	2.48545	0	0	33/189	1.03843e-06	Chemokine signaling pathway	0.174603
68	0.00432267	21.1647	BioPlanet_2019	LYN;STAT5A;CSF2;SYK;CUL1;NFKB1;NFKB2;SOCS3;HCK;IL1A;IL6;IRAK2;TNIP2;IL1B;IL2RA;MAP3K8;IL7R;MYD88;JAK1	2.48131	0	0	19/109	0.000197526	Signaling by interleukins	0.174312
10	7.26669e-08	52.7928	BioPlanet_2019	EPHB6;DYRK3;CSF2;CXCL8;FLT1;SERPINE1;PLAT;CXCL1;CXCL3;ICAM1;ADAMTS4;MT2A;CCND1;ITGB8;ITGAV;IER3;KLF10;EDN1;ZHX2;IL4R;CISH;MMP1;MMP3;PLAUR;ACSL5;AMPD3;OSMR;CHI3L2;PPARG;SLC27A2;ATF3;MGLL;MT1E;PPARD;C1S;RRAD;RGS16;PDGFA;PTGS2;EGFR;STX11;SOCS3;CCL5;PGK1;CCL1;LYN;CCL20;ATP2B4;SOD2;VEGFA;P2RX7;IL6;CXCL12;VIM	2.47165	0	0	54/311	5.29361e-10	Oncostatin M	0.173633
134	0.0256654	14.7975	BioPlanet_2019	NFAT5;SRC;SPHK1;SH2D2A;PXN;PTGS2;PIK3R5;VEGFA;MAPK11;PPP3CC;MAPKAPK3;KDR;RAC1	2.43491	0	0	13/76	0.00229458	VEGF signaling pathway	0.171053
111	0.0153303	16.4493	BioPlanet_2019	CSF2;IL4R;TFRC;ITGA1;GP1BA;IL1A;IL6;IL1B;IL2RA;CD38;ITGA6;IL7R;CD33;CD44;CD55	2.4264	0	0	15/88	0.00113708	Hematopoietic cell lineage	0.170455
101	0.0118774	17.2709	BioPlanet_2019	CNTNAP1;NRP2;SRC;ITGA1;LAMB1;AP2B1;EGFR;VAV2;RPS6KA4;ALCAM;KIF4A;NUMB;ITGAV;RAC1;SCN1B;SPTBN1	2.42296	0	0	16/94	0.000802313	L1CAM interactions	0.170213
100	0.011995	17.2709	BioPlanet_2019	LYN;MARCKSL1;NCF1;SYK;MYO10;SPHK1;LIMK2;ASAP1;ASAP2;VAV2;PIK3R5;HCK;PIP5K1A;AMPH;PIP5K1B;RAC1	2.42296	0	0	16/94	0.000802313	Fc gamma receptor-mediated phagocytosis	0.170213
162	0.0488215	12.6368	BioPlanet_2019	LYN;IL6;CXCL8;SRC;CASP3;GNA11;PXN;RAC1;EGFR;NFKB1;HBEGF	2.40898	0	0	11/65	0.00527013	LPA receptor mediated events	0.169231
11	1.22555e-07	49.9855	BioPlanet_2019	SPI1;CXCL8;BRCA2;ETS1;CCND1;CASP3;ITGAV;RAC1;JAK1;PIAS3;MMP1;NCOA4;WNT5A;WNT9A;TRAF1;TGFBR1;TGFBR2;BCR;CCNA1;COL4A2;COL4A1;BIRC5;PPARG;ITGA6;MET;PPARD;BIRC3;CEBPA;LAMA2;TCF7;LAMA3;LEF1;PDGFB;PDGFA;PTGS2;EGFR;PIK3R5;BID;WNT1;STAT5A;WNT10B;TCF7L2;FZD4;WNT7B;PTCH1;VEGFC;LAMB1;NFKB1;VEGFA;NFKB2;BMP4;IL6;CDK6;FGFR3;BCL2L1	2.40898	0	0	55/325	9.73945e-10	Pathways in cancer	0.169231
112	0.015195	15.9179	BioPlanet_2019	CEBPB;VCAM1;CISH;IFNGR1;IFNGR2;PTAFR;ICAM1;SMAD7;SOCS3;MT2A;IRF3;IL1B;GBP2;CD44;PTPN2;JAK1	2.34802	0	0	16/97	0.00113711	Interferon-gamma signaling pathway	0.164948
130	0.0264205	14.2509	BioPlanet_2019	SMURF2;FST;CUL1;BMP8B;INHBA;THBS1;TGFBR1;ACVR2A;BMP6;TGFBR2;SMAD7;BMP4;ID1;ID3	2.34457	0	0	14/85	0.00229211	TGF-beta regulation of skeletal system development	0.164706
140	0.0349434	13.4108	BioPlanet_2019	PLK3;IL4R;SERPINE1;PLK1;UBE4B;BRCA2;MAPK11;BCL2L11;CDK6;BIN1;PEA15;ADA;JAK1	2.34245	0	0	13/79	0.00326292	p73 transcription factor network	0.164557
34	0.000181129	28.9348	BioPlanet_2019	FLT1;TFRC;SRC;CXCR4;ASAP1;ASAP2;EGFR;GRK5;CXCR2;PSD3;MVB12B;KDR;PIP5K1A;PIP5K1B;RAB11FIP4;GIT1;RAB11FIP5;GIT2;SMURF2;CAV2;CAV1;AP2B1;HSPA2;ARFGAP3;TGFBR1;SMAD7;TGFBR2;EHD1;ACAP1;IL2RA;CHMP4B;FGFR3;MET	2.33707	0	0	33/201	4.19836e-06	Endocytosis	0.164179
161	0.0485567	12.1357	BioPlanet_2019	CCNA1;IL6;VCAM1;CD70;CCL5;LTA;CCL3;XRCC1;CALM1;CD44;ICAM1;CCR2	2.30836	0	0	12/74	0.00520939	RANKL regulation of apoptosis and immune response	0.162162
160	0.0488582	12.1357	BioPlanet_2019	TJP1;TCF7L2;SRC;LEF1;TCF7;PTPRJ;LMO7;RAC1;MET;TGFBR1;EGFR;TGFBR2	2.30836	0	0	12/74	0.00520939	Adherens junction cell adhesion	0.162162
154	0.0397083	12.5714	BioPlanet_2019	MAP2K3;CEBPA;TGFBR1;NFKB1;RPS6KA4;MAPK11;MAPKAPK3;RAPGEF2;MAP3K10;MAP3K8;RAC1;MAP3K5;MAP4K4	2.28461	0	0	13/81	0.00407602	MAP kinase signaling pathway	0.160494
99	0.0115879	16.0321	BioPlanet_2019	HES6;SPI1;NOTCH1;JAG1;MAML2;SRC;CUL1;DLL1;NFKB1;EFNB2;DLL4;HEYL;ADAM17;CCND1;HEY1;MFNG;NUMB;BCL2L1;BIRC3	2.23523	0	0	19/121	0.000767412	Notch signaling pathway	0.157025
4	7.99633e-15	82.7532	BioPlanet_2019	EPHB6;GALNT11;CSF2;SERPINE1;AHR;NR3C1;ETS1;ICAM1;MT2A;ZFP36;CCND1;PIM1;KDR;CDK20;FAM53B;ENPP4;PIM2;IER3;PPP1R16B;PIAS3;IL4R;TSPYL1;CISH;TAP1;CDC25B;TPST1;MAPKAPK3;NINJ1;TAGLN2;MT1E;SH2D2A;HPN;TCF7;RASGRP1;PLAC8;SLC9A3R1;SOCS3;GRK5;BAG2;UBC;KCNN4;LYN;STAT5A;PTCH1;KLHL21;RAB27B;NFKB1;EHD1;NR4A2;IL6;BCL6;BHLHE40;REL;ID3;PKIG;IL7R;ADA;EZH2;APOBEC3B;BCL2L1;SNAP25;CXCL8;PLEK;LITAF;PRSS23;PIK3C2B;CASP3;…	2.168	0	0	129/847	2.64779e-17	Interleukin-2 signaling pathway	0.152302
9	1.06888e-09	55.6283	BioPlanet_2019	CNTNAP1;OXTR;NRP2;TNFAIP6;SERPINE1;GOLIM4;TNFAIP2;TNFAIP3;CXCL1;AHR;PTPRK;CLDN1;AREG;SAT1;NUDT3;CCND1;PIM1;NCK2;KIF1B;MAP3K5;CCR2;KLF10;EDN1;TAP1;LMO7;CKAP4;CDC25B;TGFBR3;OXA1L;VCAN;COL4A2;IL1B;DDIT4;NINJ1;COL8A2;PPARG;ATF3;NAIP;SLC27A4;PTGER4;COLEC12;ZNF395;COL15A1;C1S;SDC4;SEMA3A;HPN;PDGFA;LRP4;MTMR4;PTGS2;ADH5;UGCG;SRPX2;GRK5;EPB41L2;CKB;GBP2;SKIL;CD55;S100A10;IVNS1ABP;SVIL;JAG1;VCAM1;BTN2A1;D…	2.16672	0	0	86/565	7.07867e-12	TGF-beta regulation of extracellular matrix	0.152212
114	0.0150573	14.65	BioPlanet_2019	MAP2K3;CXCL8;DUSP1;CUL1;UBE2E2;TNFAIP3;PTGS2;NFKB1;IL1A;MAPK11;ZFP36;IL6;IRAK2;TNIP2;IL1B;REL;MAP3K8;IKBKE;MYD88	2.1637	0	0	19/125	0.00114675	Interleukin-1 signaling pathway	0.152
32	0.000115672	27.5191	BioPlanet_2019	CSF2;PTAFR;CUL1;ICAM1;SOCS3;MT2A;UBB;IRAK2;UBC;MAP3K8;NUP43;RPS27A;GBP2;JAK1;KPNA1;SH2B1;LYN;STAT5A;RANBP2;IFNAR2;VCAM1;SYK;CISH;IFNGR1;IFNB1;IFNGR2;STAT2;NFKB1;NFKB2;ISG20;HCK;IL1A;ADAM17;IL6;IRF3;TNIP2;IL1B;IL2RA;IL7R;CD44;MYD88;PTPN2	2.13523	0	0	42/280	2.52794e-06	Immune system signaling by interferons, interleukins, prolactin, and growth hormones	0.15
8	1.14638e-09	54.6222	BioPlanet_2019	CLIC5;TNFAIP8;CSF2;CD83;CXCL8;SERPINE2;TRAF3IP2;CCL4L2;TNFAIP3;BRCA2;NR3C1;CDC20;PSTPIP1;CHCHD2;LGALS1;CCND1;CASP3;PIM1;CD38;MAP3K8;CCR7;PIM2;RAC1;IER3;CCR2;IKBIP;IL10;IL15RA;DUSP1;SPHK1;TNFRSF18;TAP1;RHOH;TRAF1;TICAM1;TNFRSF1B;IL1A;TUBB2A;MAPKAPK3;IL23A;DDIT3;IL1B;LTA;BIRC5;LCP1;LAP3;ATF3;NAIP;BIRC3;TLR2;BCL2A1;SHMT1;LEF1;CUL1;RASGRP1;CCNB2;BAG2;CCL5;CCL4;PGK1;CCL3;S100A10;MAP4K4;STAT5A;PLK3;WNT…	2.12461	0	0	90/603	6.8327e-12	T cell receptor regulation of apoptosis	0.149254
156	0.0408948	11.3058	BioPlanet_2019	HS3ST3B1;B4GALT3;HS3ST3A1;B4GALT1;CHST7;SDC4;HS3ST1;VCAN;B3GNT7;UST;HAS3;GUSB;B4GALT6;AGRN;CD44;CHST2	2.07053	0	0	16/110	0.00425198	Glycosaminoglycan metabolism	0.145455
142	0.0349363	11.8127	BioPlanet_2019	VCAM1;NCF1;NCF2;PXN;RHOH;CXCR4;CLDN1;MYL12A;ICAM1;PIK3R5;VAV2;MAPK11;CXCL12;CLDN23;RAC1;RAPGEF3;SIPA1	2.06832	0	0	17/117	0.00330854	Leukocyte transendothelial migration	0.145299
29	9.39666e-05	27.1552	BioPlanet_2019	EPHB6;NFAT5;NRP2;CNTNAP1;SEMA3C;SEMA3D;SRC;SEMA3A;PITPNA;CXCR4;SEMA3F;NTN1;EGFR;ROBO1;RND1;RPS6KA4;EFNB2;ALCAM;PPP3CC;ST8SIA4;NCK2;MYH11;ITGAV;RAC1;SRGAP1;SCN1B;SPTBN1;SEMA6B;MYO10;UNC5B;SEMA6D;LIMK2;SEMA4B;ITGA1;LAMB1;AP2B1;GFRA2;RGMA;VAV2;CXCL12;COL4A2;GDNF;COL4A1;KIF4A;NUMB;AGRN;MET	2.05858	0	0	47/325	1.86689e-06	Axon guidance	0.144615
53	0.00257559	18.7347	BioPlanet_2019	SHC4;FLT1;LAMA2;SRC;PXN;LAMA3;PDGFB;PDGFA;THBS1;MYL12A;EGFR;PIK3R5;CCND1;KDR;ITGB8;ITGAV;RAC1;MAP2K3;CAV2;CAV1;ITGA1;VEGFC;LAMB1;VAV2;VEGFA;FGR;HCK;COL4A2;COL4A1;COL5A3;ITGA6;MET;BIRC3	2.0161	0	0	33/233	9.21073e-05	Focal adhesion	0.141631
74	0.00490295	16.7547	BioPlanet_2019	DGKG;WDR1;SRC;PROS1;SERPINE1;PLEK;PDGFB;PDGFA;RASGRP1;THBS1;PIK3R5;TBXA2R;GNG4;GNA11;RAC1;LYN;SYK;BRPF3;VEGFC;GP1BA;ADRA2B;TUBA4A;VAV2;VEGFA;APBB1IP;CALM1;DAGLB;MGLL;RAPGEF3	2.01371	0	0	29/205	0.000243524	Platelet activation, signaling and aggregation	0.141463
152	0.0392374	10.9792	BioPlanet_2019	LYN;STAT5A;SRC;SPHK1;PDGFB;SLA;PTPRJ;PIK3R5;VAV2;FGR;SLC9A3R1;HCK;NCK2;ITGAV;RAC1;PAG1;PTPN2;SIPA1	1.98626	0	0	18/129	0.00397571	PDGFB signaling pathway	0.139535
129	0.0258147	12.0146	BioPlanet_2019	PLK3;GDI1;MMP1;PLK1;MAP3K7CL;AHR;BRCA2;BACH1;NFKB1;TGFBR1;EGFR;CDC25B;SMAD7;TGFBR2;VEGFA;CCND1;CASP3;DAG1;RAC1;BID;JAK1	1.96666	0	0	21/152	0.00222246	Integrated breast cancer pathway	0.138158
151	0.0393273	10.7637	BioPlanet_2019	IL10;NFAT5;CSF2;NCF2;ARHGAP1;ASAP1;ASAP2;ARFGAP3;RASGRP1;NFKB1;PIK3R5;VAV2;MAPK11;PPP3CC;NCK2;MAP3K8;RAC1;PDCD1;CALM1	1.94577	0	0	19/139	0.00395878	T cell receptor signaling pathway	0.136691
143	0.0364726	10.5531	BioPlanet_2019	IFNAR2;RANBP2;VCAM1;IFNGR1;IFNB1;IFNGR2;STAT2;PTAFR;ICAM1;ISG20;SOCS3;MT2A;UBB;IRF3;UBC;NUP43;GBP2;RPS27A;CD44;PTPN2;KPNA1;JAK1	1.86409	0	0	22/168	0.00347818	Interferon signaling	0.130952
127	0.0245654	11.444	BioPlanet_2019	CX3CR1;OXTR;CXCL8;OPRL1;CXCR4;CXCL1;CXCL3;CXCL16;CCL5;CCL4;CXCR2;CCL3;TAC3;CCR7;CCL19;NTSR1;CCR2;EDN1;CCL22;CCL20;SSTR2;CXCL10;CXCL12;ACKR3;ACKR2	1.8535	0	0	25/192	0.00208236	Peptide G-protein coupled receptors	0.130208
85	0.00742219	14.2965	BioPlanet_2019	CX3CR1;HDAC5;DYRK3;COL15A1;PTGER2;RGS16;CEBPG;ARHGAP1;MT1X;VLDLR;AREG;THBS1;PAPSS2;GRK5;PGK1;UPP1;CD55;ATP9A;IER3;MAP4K4;MAP3K5;MAP2K3;KLF10;DUSP1;IGFBP4;FST;IGFBP3;RAB27A;EMP1;ATP2B1;VEGFA;TGFBR2;PTPRE;DHCR7	1.84025	0	0	34/263	0.000422721	FSH regulation of apoptosis	0.129278
40	0.000441983	20.7371	BioPlanet_2019	CNTNAP1;NRP2;PITPNA;ROBO1;RND1;RPS6KA4;MED14;ALCAM;NCK2;ITGAV;RAC1;SCN1B;MED1;UNC5B;SEMA6D;ITGA1;EBF1;GFRA2;MED29;RGMA;VAV2;NR5A2;COL4A2;COL4A1;NUMB;PPARG;ANGPTL4;MET;CEBPA;CEBPB;NOTCH1;HDAC3;SRC;SEMA3A;NTN1;EGFR;ST8SIA4;MYH11;WNT1;SRGAP1;SPTBN1;SPAG9;WNT10B;MYO10;LIMK2;LAMB1;AP2B1;NFKB1;ACVR2A;MAPK11;GDNF;KIF4A;TCF3;AGRN	1.8302	0	0	54/420	1.20009e-05	Developmental biology	0.128571
82	0.00689411	13.9287	BioPlanet_2019	SRC;PDGFB;PDGFA;CACNA1E;RASGRP1;EGFR;RPS6KA4;PPP3CC;CASP3;MAP3K8;MBP;RAC1;MAP4K4;MAP3K5;DUSP4;MAP2K3;DUSP2;GADD45B;DUSP1;CACNA2D3;HSPA2;DUSP6;NFKB1;TGFBR1;CDC25B;NFKB2;TGFBR2;IL1A;TMEM37;NR4A1;MAPK11;TAOK3;MAPKAPK3;DDIT3;IL1B;RAPGEF2;MAP3K10;FGFR3;SIPA1	1.76803	0	0	39/314	0.000378948	MAPK signaling pathway	0.124204
120	0.02179	11.2062	BioPlanet_2019	ENDOD1;PIK3R5;PPP3CC;BCL2L11;UBB;IRAK2;CASP3;PSMB1;UBC;BID;RPS27A;KPNA1;UNC5B;TNFRSF10B;TRAF1;TNFRSF1B;NFKB1;TJP1;IL1A;IRF3;IL1B;STK26;LTA;PKP1;BIRC5;VIM;MYD88;BCL2L1;BIRC3;PLEC	1.76465	0	0	30/242	0.00174608	Apoptosis	0.123967
148	0.0374678	9.82307	BioPlanet_2019	SHC4;NFAT5;BCL2A1;ETS1;PIK3R5;CD79B;PPP3CC;REV3L;PIP5K1A;PIP5K1B;RAC1;PAG1;LYN;IL10;SYK;POU2F2;NFKB1;VAV2;NFKB2;BCR;MAPK11;BCL6;REL;ORAI1;CALM1;PIK3AP1	1.75406	0	0	26/211	0.00369716	Antigen-activated B-cell receptor generation of second messengers	0.123223
54	0.00268528	16.0273	BioPlanet_2019	OXTR;CXCL8;ADM;CXCL1;CXCL3;CXCL16;GPR132;CCR7;FFAR2;CCR2;EDN1;PTGIR;WNT5A;WNT9A;SSTR2;ADRA2B;CX3CR1;PTGER4;CALCRL;PTGER2;PTAFR;PTGER3;OPRL1;CXCR4;HRH1;TBXA2R;HRH2;GNG4;CCL5;P2RY2;CCL4;CXCR2;CCL3;TAC3;S1PR3;CCL19;WNT1;NTSR1;CD55;WNT10B;CCL22;FZD4;CCL20;WNT7B;PTCH1;GPR55;CXCL10;CXCL12;ACKR3;ACKR2	1.73596	0	0	50/410	9.7808e-05	GPCR ligand binding	0.121951
83	0.0071525	12.6214	BioPlanet_2019	DGKG;WDR1;PROS1;SERPINE1;PLEK;PLAT;ITGAV;RAC1;PTGIR;SYK;MMP1;PLAUR;GP1BA;ADRA2B;TUBA4A;VAV2;APBB1IP;FGR;IRF3;ORAI1;ITGA6;KIF20A;DAGLB;MGLL;RAPGEF3;SELPLG;SRC;PDGFB;PDGFA;RASGRP1;THBS1;PIK3R5;TBXA2R;GNG4;GNA11;MFN1;SH2B3;SH2B1;LYN;NFE2;BRPF3;IFNB1;CAV1;ATP2B4;VEGFC;ATP2B1;VEGFA;EHD1;KIF18A;KIF26A;KIF4A;MAFF;CALM1	1.61207	0	0	53/468	0.000397888	Hemostasis pathway	0.113248
60	0.00300727	12.9881	BioPlanet_2019	CSF2;NCF1;NCF2;PROS1;ICAM1;CDC20;MT2A;MAP3K8;ICOSLG;KPNA1;IFNAR2;MAP2K3;CISH;UBE2E2;TAP1;TICAM1;ADAM17;MAPKAPK3;ORAI1;KIF20A;CUL1;RASGRP1;CD79B;SOCS3;UBB;IRAK2;UBC;PAG1;LYN;STAT5A;VCAM1;SMURF2;KLHL21;NFKB1;NFKB2;ISG20;CYLD;NR4A1;IL6;KIF18A;KIF4A;REL;CALM1;IL7R;ULBP1;MYD88;LGMN;BCL2L1;TNFAIP3;ACTR1A;PSTPIP1;ITGAV;RAC1;IKBKE;JAK1;CCR2;DUSP4;SYK;IFNGR1;IFNGR2;DUSP6;IL1A;RNF144B;HCK;IRF3;IL1B;RAPGEF3…	1.4406	0	0	101/998	0.000121486	Immune system	0.101202
67	0.00390364	12.3078	BioPlanet_2019	DGKG;MAML2;CXCL16;ICAM1;CCND1;KDR;BCR;ADAM17;MAPKAPK3;COL4A2;COL4A1;MFNG;CALCRL;NOTCH1;CUL1;MTMR4;ARHGAP20;HRH1;BCL2L11;GRK5;HRH2;NTSR1;LYN;JAG1;FZD4;NFKB1;CXCL10;NR4A1;ARHGAP31;CXCL12;ARHGAP30;AMOTL2;CALM1;FGFR3;MYD88;ARHGAP11A;NRP2;FLT1;B4GALT1;CXCL8;GDI1;ARHGAP1;ADM;CXCL1;CXCL3;AKAP13;GPR132;HEY1;CASP3;NCK2;ITGB8;ITGAV;CCR7;FFAR2;CCR2;DUSP4;EDN1;ITGA1;MMP3;ADRA2B;DUSP6;APBB1IP;NRG4;ATP6V1B2;NU…	1.42349	0	0	102/1020	0.000175793	Signal transduction	0.1
