# Supplementary material for: Defining the Role of Nuclear Factor (NF)-κB p105 Subunit in Human Macrophage by Transcriptomic Analysis of NFKB1 Knockout THP1 Cells
Source: Front Immunol. 2021 Oct 13;12:669906. doi: 10.3389/fimmu.2021.669906 (PMC8548695; doi:10.3389/fimmu.2021.669906)
Supplement: Supplementary file 5 [file Table_4.xls]

## Sheet: Sheet1
	Adjusted P-value	Combined Score	Gene_set	Genes	Odds Ratio	Old Adjusted P-value	Old P-value	Overlap	P-value	Term	coverage
405	0.0171687	49.3181	Rare_Diseases_GeneRIF_Gene_Lists	PODXL;ORAI1;LAMB1	8.54093	0	0	3/5	0.00310627	Microcoria congenital	0.6
406	0.0171265	49.3181	Rare_Diseases_GeneRIF_Gene_Lists	CXCL10;PTGS2;BIRC3	8.54093	0	0	3/5	0.00310627	Rocky mountain spotted fever	0.6
404	0.0172111	49.3181	Rare_Diseases_GeneRIF_Gene_Lists	IL16;TLR2;ENG	8.54093	0	0	3/5	0.00310627	Actinomycosis	0.6
309	0.00517144	58.9246	Rare_Diseases_GeneRIF_Gene_Lists	IL6;CXCL8;CXCL1;NFKB1	8.13421	0	0	4/7	0.000714415	Monkeypox	0.571429
454	0.0290403	36.5465	Rare_Diseases_GeneRIF_Gene_Lists	KAT6B;TWIST1;EZH2	7.11744	0	0	3/6	0.0058883	Clayton-Smith Donnai syndrome	0.5
455	0.0289766	36.5465	Rare_Diseases_GeneRIF_Gene_Lists	IRAK2;MYD88;TLR2	7.11744	0	0	3/6	0.0058883	IRAK4 deficiency	0.5
456	0.0289132	36.5465	Rare_Diseases_GeneRIF_Gene_Lists	SYK;WNT5A;ROR2	7.11744	0	0	3/6	0.0058883	Robinow syndrome	0.5
457	0.0288501	36.5465	Rare_Diseases_GeneRIF_Gene_Lists	PTCH1;CD44;ENG	7.11744	0	0	3/6	0.0058883	Synovial Chondromatosis	0.5
361	0.00836441	47.033	Rare_Diseases_GeneRIF_Gene_Lists	PBRM1;JAG1;SMARCA2;NFKB2	7.11744	0	0	4/8	0.00134934	Chromosome 22 trisomy	0.5
453	0.0291043	36.5465	Rare_Diseases_GeneRIF_Gene_Lists	NT5E;SPHK1;ADA	7.11744	0	0	3/6	0.0058883	Adenosine deaminase deficiency	0.5
297	0.00412898	48.5839	Rare_Diseases_GeneRIF_Gene_Lists	DLL4;ARHGAP31;NOTCH1;RAC1;TBX3	6.4704	0	0	5/11	0.000548322	Adams Oliver syndrome	0.454545
298	0.00411517	48.5839	Rare_Diseases_GeneRIF_Gene_Lists	IL6;SPI1;IL1B;SOD2;TLR2	6.4704	0	0	5/11	0.000548322	Human monocytic ehrlichiosis	0.454545
503	0.0434941	28.2373	Rare_Diseases_GeneRIF_Gene_Lists	CCND1;PPARG;PTGS2	6.10066	0	0	3/7	0.00976872	Bowenoid papulosis	0.428571
504	0.0434079	28.2373	Rare_Diseases_GeneRIF_Gene_Lists	ASPM;COL4A2;COL4A1	6.10066	0	0	3/7	0.00976872	Familial porencephaly	0.428571
505	0.0433222	28.2373	Rare_Diseases_GeneRIF_Gene_Lists	CCN2;TGFBR1;SMAD7	6.10066	0	0	3/7	0.00976872	Gingival fibromatosis 4	0.428571
506	0.0432367	28.2373	Rare_Diseases_GeneRIF_Gene_Lists	FLT1;SCN1B;ENG	6.10066	0	0	3/7	0.00976872	Meadows syndrome	0.428571
507	0.0431516	28.2373	Rare_Diseases_GeneRIF_Gene_Lists	ASPM;COL4A2;COL4A1	6.10066	0	0	3/7	0.00976872	Porencephaly	0.428571
321	0.00617257	41.691	Rare_Diseases_GeneRIF_Gene_Lists	MAFB;WNT5A;LRP4;ITGA6;TBX3	5.9312	0	0	5/12	0.000885725	Renal dysplasia limb defects	0.416667
320	0.0061918	41.691	Rare_Diseases_GeneRIF_Gene_Lists	EFNB2;CXCL10;LGALS1;STAT2;IKBKE	5.9312	0	0	5/12	0.000885725	Nipah virus encephalitis	0.416667
273	0.00280412	45.4352	Rare_Diseases_GeneRIF_Gene_Lists	WNT5A;CACNA2D3;ATP6V1B2;FGFR3;TGFBR1;TGFBR2	5.69395	0	0	6/15	0.000342393	Gingival fibromatosis 3	0.4
418	0.0193432	32.0203	Rare_Diseases_GeneRIF_Gene_Lists	IL6;SELPLG;SYK;IL1B	5.69395	0	0	4/10	0.00361176	Human granulocytic ehrlichiosis	0.4
419	0.0192971	32.0203	Rare_Diseases_GeneRIF_Gene_Lists	IL10;CXCL10;CXCL8;TLR2	5.69395	0	0	4/10	0.00361176	Neurosyphilis	0.4
274	0.00279392	45.4352	Rare_Diseases_GeneRIF_Gene_Lists	EDN1;GJA1;FLT1;PTGS2;VEGFA;ENG	5.69395	0	0	6/15	0.000342393	Twin twin transfusion syndrome	0.4
104	2.97214e-05	75.4157	Rare_Diseases_GeneRIF_Gene_Lists	IL15RA;CXCL10;IL6;CXCL8;SRC;IFNB1;CASP3;SERPINE1;KDR;VEGFC;VEGFA	5.59227	0	0	11/28	1.39071e-06	Hantavirus pulmonary syndrome	0.392857
230	0.00129006	49.4161	Rare_Diseases_GeneRIF_Gene_Lists	IL6;SELPLG;SPI1;SYK;IL1B;SOD2;TLR2	5.53578	0	0	7/18	0.0001328	Ehrlichiosis	0.388889
83	8.77594e-06	78.9316	Rare_Diseases_GeneRIF_Gene_Lists	CXCL8;CSF2;TAP1;CXCL1;TNFRSF1B;NFKB1;VEGFA;IL1A;IL6;IL1B;STAT6;IL18R1;IL12RB2	5.28724	0	0	13/35	3.28511e-07	Smallpox	0.371429
240	0.00183944	44.7324	Rare_Diseases_GeneRIF_Gene_Lists	WNT5A;CACNA2D3;ATP6V1B2;VIM;FGFR3;TGFBR1;TGFBR2	5.24443	0	0	7/19	0.000197551	Gingival fibromatosis 1	0.368421
444	0.0270405	27.0637	Rare_Diseases_GeneRIF_Gene_Lists	SLC2A10;ATP2B4;TBX4;TGFBR2	5.17632	0	0	4/11	0.0053623	Hip subluxation	0.363636
192	0.000343903	53.4413	Rare_Diseases_GeneRIF_Gene_Lists	CX3CR1;IL10;CXCL10;ADAM17;IL1B;PLAT;EGFR;MYD88;TLR2	5.12456	0	0	9/25	2.95781e-05	Staphylococcal toxic shock syndrome	0.36
178	0.000206663	54.0584	Rare_Diseases_GeneRIF_Gene_Lists	IL10;STAT5A;PIAS3;IL1A;IL6;FLT1;COL4A1;CASP3;IL1B;TNFRSF1B	4.90858	0	0	10/29	1.64852e-05	Human parvovirus B19 infection	0.344828
177	0.000207824	54.0584	Rare_Diseases_GeneRIF_Gene_Lists	IL10;TJP1;CEBPA;CEBPB;CD83;IRF3;CCL20;PLK1;RHOH;CORO1A	4.90858	0	0	10/29	1.64852e-05	Epidermodysplasia verruciformis	0.344828
187	0.000276634	50.64	Rare_Diseases_GeneRIF_Gene_Lists	IL10;IL1A;IL6;CSF2;VCAM1;IL1B;LTA;NFKB1;ICAM1;CCR2	4.74496	0	0	10/30	2.31761e-05	Erythema nodosum familial	0.333333
478	0.035607	23.1532	Rare_Diseases_GeneRIF_Gene_Lists	BMP4;SHOX2;RAC1;TBX3	4.74496	0	0	4/12	0.0076006	Holt-Oram syndrome	0.333333
235	0.00146899	41.6387	Rare_Diseases_GeneRIF_Gene_Lists	IL1A;IL6;IL1B;PTGS2;NFKB1;MYD88;NAIP;TLR2	4.74496	0	0	8/24	0.000154493	Legionellosis	0.333333
479	0.0355328	23.1532	Rare_Diseases_GeneRIF_Gene_Lists	BMP4;SHOX2;RAC1;TBX3	4.74496	0	0	4/12	0.0076006	Wildervanck syndrome	0.333333
282	0.0031916	37.0951	Rare_Diseases_GeneRIF_Gene_Lists	IL10;P2RX7;IL1A;IL6;CXCL8;IL1B;ICAM1	4.74496	0	0	7/21	0.000402505	Ocular toxoplasmosis	0.333333
422	0.0204533	24.7253	Rare_Diseases_GeneRIF_Gene_Lists	IL10;CXCL8;CCL5;CXCR2;IL12B	4.4484	0	0	5/16	0.0038555	Nocardiosis	0.3125
56	1.8452e-06	74.5529	Rare_Diseases_GeneRIF_Gene_Lists	EDN1;STARD13;NOTCH1;MMP3;PDGFB;PDGFA;THBS1;TGFBR2;VEGFA;EFNB2;IL1A;IL6;IL1B;ITGB8;ITGAV;ANGPTL4;CNNM2;ENG	4.41772	0	0	18/58	4.68701e-08	Intracranial arteriovenous malformation	0.310345
29	1.18506e-07	89.3767	Rare_Diseases_GeneRIF_Gene_Lists	IL10;IFNAR2;CXCL8;IL4R;IFNGR1;IFNB1;STAT2;PLK1;TAP1;TNFRSF1B;ICAM1;IL1A;CXCL10;IL6;IFNL1;IL1B;IL2RA;DDIT4;IL12B;CD55;IL18R1;IL12RB2	4.41081	0	0	22/71	1.58431e-09	Mumps	0.309859
132	6.0253e-05	55.2632	Rare_Diseases_GeneRIF_Gene_Lists	IL10;IL4R;IFNGR1;MMP3;TNFAIP3;NFKB1;ICAM1;IL1A;IL6;CCL5;IL1B;IL2RA;IL12B	4.40603	0	0	13/42	3.57114e-06	Rhizomelic pseudopolyarthritis	0.309524
312	0.0053732	31.1762	Rare_Diseases_GeneRIF_Gene_Lists	TGFBR3;GREM1;SLC2A10;COL8A2;MYH11;TGFBR1;TGFBR2	4.33235	0	0	7/23	0.00074947	Loeys-Dietz syndrome	0.304348
193	0.000355623	43.9695	Rare_Diseases_GeneRIF_Gene_Lists	ADAMTS4;IL10;IL1A;IL6;IL4R;IL1B;MMP3;WNT1;NFKB1;ICAM1;VEGFA	4.23199	0	0	11/37	3.07446e-05	Intervertebral disc disease	0.297297
53	1.85432e-06	71.5248	Rare_Diseases_GeneRIF_Gene_Lists	STAT5A;SPI1;SELPLG;TSLP;TNFSF14;TNFRSF9;TNFAIP2;SSTR2;PTGS2;CLDN1;GJA1;ADAM17;BCL2L11;CCND1;BCL6;FSCN1;LTA;TNFSF9;LTBR	4.22598	0	0	19/64	4.46227e-08	Follicular dendritic cell tumor	0.296875
442	0.0260857	22.0591	Rare_Diseases_GeneRIF_Gene_Lists	IL10;IL1A;CXCL8;IL1B;CXCR2	4.18673	0	0	5/17	0.00514973	Classic Kaposi sarcoma	0.294118
93	1.66755e-05	58.6965	Rare_Diseases_GeneRIF_Gene_Lists	IL10;NOTCH1;JAG1;IFNB1;ICAM1;IL1A;IL6;GJB2;COL4A1;IL1B;ITGAV;PPARG;ROR2;APOBEC3A;IER3;TLR2	4.14105	0	0	16/55	6.98528e-07	Congenital cytomegalovirus	0.290909
6	1.49617e-10	117.452	Rare_Diseases_GeneRIF_Gene_Lists	CX3CR1;SPI1;CXCL8;CXCR4;IL27;PTGS2;EGFR;CCL5;CXCR2;CCR7;STAT6;CCR2;IL10;IL33;IFNGR1;IFNGR2;TNFRSF10B;TNFRSF1B;NFKB1;TGFBR1;IL17RA;TGFBR2;TGFBR3;CXCL10;IL1A;IL6;CXCL12;IL23A;IL1B;IL2RA;ACKR2;IL7R;MYD88;TLR2	4.13663	0	0	34/117	4.66719e-13	Cytokine receptor deficiency	0.290598
294	0.00385814	30.8556	Rare_Diseases_GeneRIF_Gene_Lists	IL6;PDCD1;CD69;TICAM1;IL7R;MYD88;ICAM1;TLR2	4.06711	0	0	8/28	0.000507197	Autoimmune myocarditis	0.285714
295	0.0038451	30.8556	Rare_Diseases_GeneRIF_Gene_Lists	BMP4;IL15RA;IL1A;TNFAIP6;GDNF;PTCH1;IL1B;WNT5A	4.06711	0	0	8/28	0.000507197	Ossification of the posterior longitudinal ligament of the spine	0.285714
391	0.0147515	24.2447	Rare_Diseases_GeneRIF_Gene_Lists	PTGER4;IL6;CXCL12;IL2RA;CXCR4;CCN2	4.06711	0	0	6/21	0.00257691	Lymphocytic colitis	0.285714
165	0.000147786	45.9567	Rare_Diseases_GeneRIF_Gene_Lists	CX3CR1;CXCL8;TNFRSF18;ANXA5;MMP3;LAMB1;PTGS2;TNFRSF1B;ICAM1;IL1A;IL6;IL1B;CCR2	4.0229	0	0	13/46	1.09325e-05	Coal worker's pneumoconiosis	0.282609
164	0.000148681	45.9567	Rare_Diseases_GeneRIF_Gene_Lists	EDN1;CXCL8;NOTCH1;FLT1;VCAM1;SERPINE1;MMP3;CXCL1;ICAM1;VEGFA;BIN1;IL1B;MYD88	4.0229	0	0	13/46	1.09325e-05	Buerger disease	0.282609
255	0.00227399	33.0576	Rare_Diseases_GeneRIF_Gene_Lists	IL10;IL1A;CXCL10;CXCL8;IRF3;IFNB1;IL1B;ICAM1;TLR2	4.00356	0	0	9/32	0.000259421	Treponema infection	0.28125
139	9.10499e-05	48.142	Rare_Diseases_GeneRIF_Gene_Lists	NOTCH1;CD82;MMP1;THBS1;EGFR;VEGFA;MMP12;ZFP36;CCND1;PPARG;PDCD1;MET;CD44;APOBEC3A	3.98577	0	0	14/50	5.68047e-06	Penile cancer adult	0.28
62	2.43681e-06	65.2341	Rare_Diseases_GeneRIF_Gene_Lists	IL10;IFNAR2;CEBPA;CEBPB;IL4R;IFNGR1;IFNB1;NGLY1;TAP1;TNFRSF1B;NFKB1;IL6;GJB2;COL4A1;IL1B;IL2RA;LTA;IL12B;IL18R1;IL12RB2	3.95413	0	0	20/72	6.84131e-08	Rubella	0.277778
471	0.0319656	19.7791	Rare_Diseases_GeneRIF_Gene_Lists	IL10;IL6;CXCL12;PTGS2;CCR2	3.95413	0	0	5/18	0.0067236	Cytomegalovirus retinitis	0.277778
270	0.00277109	31.0673	Rare_Diseases_GeneRIF_Gene_Lists	MYBPC3;MT2A;EDN1;HAS3;ANKRD1;CXCR4;BRCA2;SOD2;TLR2	3.88224	0	0	9/33	0.000334655	Cardiomyopathy due to anthracyclines	0.272727
271	0.0027609	31.0673	Rare_Diseases_GeneRIF_Gene_Lists	IL10;IL1A;IL6;TNFAIP6;IFNB1;IL1B;EBI3;PDCD1;NFKB1	3.88224	0	0	9/33	0.000334655	Chronic active Epstein-Barr virus infection	0.272727
0	1.33472e-10	117.161	Rare_Diseases_GeneRIF_Gene_Lists	CX3CR1;CSF2;NOTCH1;CXCL8;TNFAIP3;CXCR4;CXCL1;IL27;EGFR;CYP27B1;SOCS3;CCL5;IL12B;STAT6;RAC1;IL10;IL33;TSLP;IFNGR1;CD70;IFNB1;CAV1;TNFRSF10B;NFKB1;SMAD7;TGFBR2;VEGFA;P2RX7;CXCL10;ADAM17;IL6;CXCL12;IL23A;IL1B;PDCD1;IL7R;ATF3;MYD88;EZH2;TLR2	3.84726	0	0	40/148	5.94794e-14	Cytokine deficiency	0.27027
1	1.0836e-10	113.759	Rare_Diseases_GeneRIF_Gene_Lists	PTGER4;CXCL8;SERPINE1;CXCR4;CXCL1;AHR;NR3C1;PTGS2;EGFR;CXCL16;ICAM1;SOCS3;ZFP36;CCL5;CCL4;CCL3;IL12B;MAP3K8;S1PR3;WNT1;CCR2;IL10;IL33;MMP1;CAV1;WNT5A;PLAUR;OSM;SOD2;NFKB1;VEGFA;IL1A;IL6;CXCL12;IL1B;LTA;PPARG;PDCD1;CD44;EZH2	3.79597	0	0	40/150	9.65778e-14	Inflammatory breast cancer	0.266667
498	0.0386984	17.8137	Rare_Diseases_GeneRIF_Gene_Lists	LRP4;ROR2;WDR35;ANTXR1;FGFR3	3.74602	0	0	5/19	0.00860539	Temtamy syndrome	0.263158
496	0.0388541	17.8137	Rare_Diseases_GeneRIF_Gene_Lists	CCL5;CCL4;CCL3;NFKB1;NFKB2	3.74602	0	0	5/19	0.00860539	Human T-cell leukemia virus type 2	0.263158
497	0.0387761	17.8137	Rare_Diseases_GeneRIF_Gene_Lists	MMP12;IL4R;MMP1;IL23A;MMP3	3.74602	0	0	5/19	0.00860539	Rheumatoid nodulosis	0.263158
495	0.0389324	17.8137	Rare_Diseases_GeneRIF_Gene_Lists	IL1A;PSTPIP1;IL6;NLRP12;IL1B	3.74602	0	0	5/19	0.00860539	Familial cold autoinflammatory syndrome	0.263158
494	0.0390111	17.8137	Rare_Diseases_GeneRIF_Gene_Lists	IL1A;IL6;NLRP12;PSTPIP1;IL1B	3.74602	0	0	5/19	0.00860539	Cryopyrin-Associated Periodic syndromes (CAPS)	0.263158
430	0.0221164	20.2804	Rare_Diseases_GeneRIF_Gene_Lists	CXCL8;LAMA3;G0S2;ITGA6;RPS27A;PLEC	3.71345	0	0	6/23	0.00424784	Junctional epidermolysis bullosa	0.26087
429	0.0221678	20.2804	Rare_Diseases_GeneRIF_Gene_Lists	MYBPC3;EDN1;MT2A;CXCR4;BIRC5;TLR2	3.71345	0	0	6/23	0.00424784	Doxorubicin induced cardiomyopathy	0.26087
212	0.000600265	36.291	Rare_Diseases_GeneRIF_Gene_Lists	ASPM;BTG2;NOTCH1;SERPINE2;CCND1;GRK5;HUWE1;CXCR4;BRCA2;EGFR;HIC1;EZH2	3.71345	0	0	12/46	5.6977e-05	Brain stem glioma childhood	0.26087
428	0.0222195	20.2804	Rare_Diseases_GeneRIF_Gene_Lists	IL10;CXCL10;CXCL8;IRF3;IFNB1;TLR2	3.71345	0	0	6/23	0.00424784	Bejel	0.26087
387	0.012258	22.721	Rare_Diseases_GeneRIF_Gene_Lists	IL10;CXCL10;IFNB1;CCL5;CASP3;PTGS2;BIRC3	3.69052	0	0	7/27	0.00211947	Spotted fever	0.259259
20	2.84075e-08	81.1686	Rare_Diseases_GeneRIF_Gene_Lists	CSF2;CXCL8;FLT1;SERPINE1;PLAT;PTGS2;LGALS1;CXCR2;KDR;IL10;IL33;EDN1;IL4R;MMP1;ANXA5;PLAUR;INHBA;TNFRSF1B;NFKB1;ACVR2A;VEGFA;MMP12;IL6;COL4A2;COL4A1;IL1B;PPARG;TLR2;ENG;HBEGF	3.68143	0	0	30/116	2.65846e-10	Placenta disorder	0.258621
347	0.00687345	25.1412	Rare_Diseases_GeneRIF_Gene_Lists	SHMT1;WNT5A;RIOX2;GCLM;RREB1;KDM7A;TGFBR2;VEGFA	3.67352	0	0	8/31	0.00106594	Conotruncal heart malformations	0.258065
344	0.00693322	25.1412	Rare_Diseases_GeneRIF_Gene_Lists	IL6;CDK6;CCND1;ID1;PDCD1;NR3C1;TGFBR2;VEGFA	3.67352	0	0	8/31	0.00106594	Angiofollicular lymph hyperplasia	0.258065
345	0.00691319	25.1412	Rare_Diseases_GeneRIF_Gene_Lists	IL6;CDK6;CCND1;ID1;PDCD1;NR3C1;TGFBR2;VEGFA	3.67352	0	0	8/31	0.00106594	Angiomatous lymphoid hamartoma	0.258065
346	0.00689326	25.1412	Rare_Diseases_GeneRIF_Gene_Lists	DLL4;IL10;IL33;IL1A;IL6;CXCL8;JAG1;IL1B	3.67352	0	0	8/31	0.00106594	Biliary atresia extrahepatic	0.258065
21	3.4046e-08	79.6442	Rare_Diseases_GeneRIF_Gene_Lists	NOTCH1;CXCL8;FLT1;TWIST1;CXCR4;PTGS2;CLDN1;EGFR;LGALS1;CCND1;CCR7;IL10;MMP1;CAV1;XRCC1;VEGFC;NFKB1;TGFBR2;VEGFA;ADAM17;IL6;CXCL12;BIRC5;PDCD1;FGFR3;MET;CD44;EZH2;TLR2;ENG	3.64997	0	0	30/117	3.33784e-10	Oral squamous cell carcinoma	0.25641
231	0.00135378	32.315	Rare_Diseases_GeneRIF_Gene_Lists	IL10;P2RX7;IL6;CXCL8;MMP1;AQP9;ARHGAP1;GP1BA;VIM;PDCD1;TLR2	3.64148	0	0	11/43	0.000139963	Infective endocarditis	0.255814
196	0.000419038	37.0483	Rare_Diseases_GeneRIF_Gene_Lists	IL10;VCAM1;TSLP;CXCR4;NFKB2;CXCL10;IL6;BCL6;IL1B;BHLHE40;MYD88;TLR2;BIRC3	3.6285	0	0	13/51	3.67872e-05	Cryoglobulinemia	0.254902
184	0.000229566	39.4046	Rare_Diseases_GeneRIF_Gene_Lists	IL10;CXCL8;CSF2;IL4R;TCF7;ICAM1;IL1A;IL6;CXCL12;IL1B;LTA;CCN2;CCR2;TLR2	3.62342	0	0	14/55	1.89259e-05	Trachoma	0.254545
22	4.0769e-08	78.1562	Rare_Diseases_GeneRIF_Gene_Lists	SNAP25;CEBPA;CXCL8;SERPINE1;CEBPG;PDGFB;SLC1A3;CXCR4;MTDH;SOCS3;GJA1;CCL5;IL12B;CD38;RAC1;CCR2;EDN1;MMP1;SMOX;MMP3;GPR55;PLAUR;OSM;IL16;NFKB1;IL1A;CXCL12;IL1B;FKBP5;BCL2L1	3.61904	0	0	30/118	4.17864e-10	AIDS Dementia Complex	0.254237
47	1.23001e-06	62.7652	Rare_Diseases_GeneRIF_Gene_Lists	IL10;CXCL8;FLT1;SPI1;NOTCH1;WNT7B;RHOH;VEGFC;WNT9A;PTGS2;NFKB1;VEGFA;IL6;CXCL12;CDK6;BCL6;KDR;BIRC5;PDCD1;CD68;SOX4;TLR2;BIRC3;EZH2	3.59618	0	0	24/95	2.63105e-08	Indolent B cell lymphoma	0.252632
443	0.0269498	18.6262	Rare_Diseases_GeneRIF_Gene_Lists	BMP4;CXCL8;CCND1;LEF1;CXCR2;OVOL2	3.55872	0	0	6/24	0.0053323	Pilomatrixoma	0.25
359	0.00832011	23.5551	Rare_Diseases_GeneRIF_Gene_Lists	IL10;CXCL10;IL6;IFNGR1;IFNGR2;CCL19;CCR2;TLR2	3.55872	0	0	8/32	0.00133478	Mycobacterium Avium Complex	0.25
222	0.000900569	33.172	Rare_Diseases_GeneRIF_Gene_Lists	IL10;KIF18A;IL6;TPM4;OGG1;IL1B;CCL3;XRCC1;RAC1;PTGS2;SOD2;VEGFA	3.55872	0	0	12/48	8.9495e-05	Asbestosis	0.25
516	0.046972	16.1074	Rare_Diseases_GeneRIF_Gene_Lists	EDN1;TNFRSF1B;MYD88;VEGFA;TLR2	3.55872	0	0	5/20	0.010822	Lymphatic filariasis	0.25
515	0.047063	16.1074	Rare_Diseases_GeneRIF_Gene_Lists	EDN1;VCAM1;TNFSF14;ICAM1;VEGFA	3.55872	0	0	5/20	0.010822	Hemoglobin SC disease	0.25
514	0.0471544	16.1074	Rare_Diseases_GeneRIF_Gene_Lists	P2RX7;ADAM17;GJB2;CCND1;SAT1	3.55872	0	0	5/20	0.010822	Darier disease	0.25
37	3.37758e-07	66.9226	Rare_Diseases_GeneRIF_Gene_Lists	CX3CR1;CXCL8;SHMT1;LEF1;BRCA2;BCL2L11;CCND1;IL12B;STAT6;NBN;IL10;PLK1;MMP3;XRCC1;SOD2;NFKB1;VEGFA;IL6;CXCL12;BCL6;IL1B;IL2RA;LTA;PDCD1;CD44;BCL2L1;EZH2	3.52607	0	0	27/109	5.71961e-09	Follicular lymphoma	0.247706
82	7.84739e-06	52.9374	Rare_Diseases_GeneRIF_Gene_Lists	IL10;CXCL8;SPI1;IL4R;NCF1;SYK;NCF2;IFNB1;TNFRSF9;PLAT;TICAM1;TNFRSF1B;IL1A;CXCL10;IL6;IL1B;CLEC6A;LTA;IL12B;MYD88;TLR2	3.51685	0	0	21/85	2.90255e-07	Aspergillosis	0.247059
285	0.00333615	26.9524	Rare_Diseases_GeneRIF_Gene_Lists	EDN1;IL6;CXCL8;IGFBP3;IL1B;INHBA;GLRX2;ICAM1;MTDH;VEGFA	3.47192	0	0	10/41	0.000425196	Asphyxia neonatorum	0.243902
319	0.00586784	24.5354	Rare_Diseases_GeneRIF_Gene_Lists	NOTCH1;SYK;BCL6;IL2RA;TNFAIP2;VEGFC;PDCD1;ICAM1;ENG	3.46254	0	0	9/37	0.000836769	Lymphoma large-cell immunoblastic	0.243243
411	0.0179357	19.64	Rare_Diseases_GeneRIF_Gene_Lists	IL10;IL6;CXCL8;SERPINE1;ANXA5;LTA;PLAT	3.436	0	0	7/29	0.00329301	Cerebral palsy spastic quadriplegic	0.241379
85	1.15337e-05	50.2753	Rare_Diseases_GeneRIF_Gene_Lists	IL10;CXCL8;CSF2;IL4R;TNFAIP3;PDGFA;PTGS2;VEGFA;CD79B;MT2A;IL6;CXCL12;BCL6;CCL5;BIRC5;STAT6;CD68;MET;CD44;MYD88;EZH2	3.436	0	0	21/87	4.4202e-07	Central nervous system lymphoma primary	0.241379
468	0.0316084	17.1493	Rare_Diseases_GeneRIF_Gene_Lists	SYK;BCL6;IL2RA;VEGFC;PDCD1;ENG	3.41637	0	0	6/25	0.00660622	Angioimmunoblastic lymphadenopathy with dysproteinemia	0.24
469	0.0315412	17.1493	Rare_Diseases_GeneRIF_Gene_Lists	IL1A;IFNGR1;IL1B;LTA;IL12B;RAC1	3.41637	0	0	6/25	0.00660622	Typhoid fever	0.24
143	9.53006e-05	40.9161	Rare_Diseases_GeneRIF_Gene_Lists	IL10;FLT1;IL4R;NOTCH1;CEBPE;ARID5B;XRCC1;IKZF1;NFKB1;VEGFA;IL6;CCND1;CASP3;KDR;LTA;NBN;BCL2L1	3.40835	0	0	17/71	6.11555e-06	Non-Hodgkin lymphoma childhood	0.239437
142	9.5967e-05	40.9161	Rare_Diseases_GeneRIF_Gene_Lists	IL10;TFAP2A;NOTCH1;GDI1;CAV1;PDGFB;RAB27B;OLIG2;PTGS2;PRDX6;EGFR;PIK3C2B;KLF6;CCND1;MBP;MET;CD44	3.40835	0	0	17/71	6.11555e-06	Anaplastic oligoastrocytoma	0.239437
45	1.23527e-06	59.3923	Rare_Diseases_GeneRIF_Gene_Lists	CSF2;TCF7;IL27;PTGS2;CORO1A;BCL2L11;CCL5;STAT5A;KLF10;IL10;TSLP;CD70;IFNGR2;TGFBR1;SMAD7;IL17RA;TGFBR2;IL6;CXCL12;BCL6;IL23A;IL1B;IL2RA;IL7R;ADA;TLR2	3.39547	0	0	26/109	2.5322e-08	CD4 deficiency	0.238532
186	0.000274606	36.2145	Rare_Diseases_GeneRIF_Gene_Lists	IL10;IL15RA;DUSP2;CXCL8;NOTCH1;TNFAIP3;NFKB1;NFKB2;CXCL10;IL6;CCL5;IL2RA;CCL4;REL;MAP3K8	3.38926	0	0	15/63	2.28838e-05	Large granular lymphocyte leukemia	0.238095
5	1.71453e-10	96.1879	Rare_Diseases_GeneRIF_Gene_Lists	CEBPB;SPI1;NOTCH1;LEF1;PDGFA;TNFAIP3;CXCR4;IKZF1;NR3C1;BRCA2;PTGS2;ETS1;EGFR;ICAM1;CD79B;BCL2L11;CCND1;CASP3;PIM1;CD38;PIM3;STAT6;CCN2;PIM2;CD33;JAK1;IL10;SYK;PLK1;EBF1;NFKB1;VEGFA;EML4;IL6;CXCL12;BCL6;IL2RA;PDCD1;CD68;MET;MYD88;CD44;EZH2;CRLF2	3.38559	0	0	44/185	4.58432e-13	Primary malignant lymphoma	0.237838
66	3.12872e-06	54.7506	Rare_Diseases_GeneRIF_Gene_Lists	TCF7L2;CXCL8;PHLPP1;MMP1;SRC;OGG1;WNT5A;TWIST1;XRCC1;BRCA2;PTGS2;AREG;NTN1;NFKB1;TGFBR1;EGFR;SMAD7;VEGFA;CCND1;BIRC5;PPARG;RAC1;MET;BCL2L1	3.38254	0	0	24/101	9.34156e-08	Familial colorectal cancer	0.237624
340	0.00677125	23.1927	Rare_Diseases_GeneRIF_Gene_Lists	GJA1;GJB2;HEY1;DDIT3;NAB2;KDR;TWIST1;STAT6;VEGFA	3.37142	0	0	9/38	0.00102896	Hemangiopericytoma	0.236842
134	6.44911e-05	42.0069	Rare_Diseases_GeneRIF_Gene_Lists	IL10;IL33;IL4R;TXNRD1;SERPINE1;PLAUR;VEGFC;EGFR;NFKB1;VEGFA;IL1A;IL1B;IL2RA;IL12B;BID;MYD88;HBEGF;BCL2L1	3.37142	0	0	18/76	3.87981e-06	Diphtheria	0.236842
269	0.00271707	26.7385	Rare_Diseases_GeneRIF_Gene_Lists	IL10;SOCS3;IL1A;IL6;SYK;LTA;IL27;PPARG;TNFRSF1B;MYD88;VEGFA	3.33157	0	0	11/47	0.00032692	Post-transplant lymphoproliferative disease	0.234043
64	2.50102e-06	54.6794	Rare_Diseases_GeneRIF_Gene_Lists	NOTCH1;CXCL8;LEF1;CXCR4;BCL2L11;CCND1;CASP3;CD38;CCR7;IL10;SYK;NFKB1;VEGFA;P2RX7;IL6;CXCL12;BCL6;IL1B;LTA;PDCD1;MYD88;CD44;BCL2L1;EZH2;BIRC3	3.32591	0	0	25/107	7.24448e-08	Leukemia B-cell chronic	0.233645
3	9.82047e-11	97.2879	Rare_Diseases_GeneRIF_Gene_Lists	CXCL8;BCL2A1;SRC;CXCR4;BRCA2;ICAM1;CD79B;BCL2L11;CCND1;CASP5;CASP3;CCL5;CXCR2;PIM1;IL12B;NBN;IL12RB2;STAT5A;IL10;IL4R;VCAM1;TNFSF14;SYK;CD70;TNFRSF9;TNFRSF18;XRCC1;TNFRSF10B;NFKB1;VEGFA;NFKB2;IL1A;HCK;IL6;CXCL12;BCL6;IL1B;REL;LTA;TNFSF9;ACKR3;TNFSF8;FGFR3;MYD88;TLR2;BCL2L1;BIRC3	3.31207	0	0	47/202	1.75053e-13	Waldenstrom macroglobulinemia	0.232673
181	0.000217145	36.1341	Rare_Diseases_GeneRIF_Gene_Lists	IL10;CXCL8;MMP1;IFNGR1;SERPINE1;TNFRSF1B;EGFR;NFKB1;IL1A;IL6;CCND1;IL1B;ZC3H12A;CXCR2;IL12B;ATF3	3.30084	0	0	16/69	1.76116e-05	Silicosis	0.231884
7	3.45382e-10	90.3997	Rare_Diseases_GeneRIF_Gene_Lists	HDAC5;CXCL8;SELPLG;PTGER3;TNFAIP3;CXCR4;PTGS2;PLA2G7;EGFR;CXCL16;DNAJB1;LGALS1;CCN2;ICOSLG;CCR2;IL10;SPAG9;IL33;EDN1;IL4R;TSLP;MMP1;CD70;IGFBP3;CAV1;PLCL2;PLAUR;TAP1;SSTR2;NFKB1;VEGFA;MMP12;CXCL10;IL1A;IL6;FAM167A;CXCL12;IL1B;IL2RA;PPARG;PDCD1;CD69;MET;HBEGF	3.2965	0	0	44/190	1.23131e-12	Cutaneous sclerosis	0.231579
48	1.33274e-06	57.0024	Rare_Diseases_GeneRIF_Gene_Lists	NOTCH1;TNFAIP3;CXCR4;IKZF1;BRCA2;PTGS2;LITAF;CD79B;CCND1;KDR;PIM2;IL10;NFKB1;VEGFA;TJP1;IL6;BCL6;IL2RA;LTA;TCF3;PDCD1;CD68;MET;MYD88;CD44;EZH2;TLR2	3.28497	0	0	27/117	2.91016e-08	Hodgkin lymphoma	0.230769
354	0.00793546	21.9446	Rare_Diseases_GeneRIF_Gene_Lists	IL10;EDN1;TNFRSF18;TCF7;PDCD1;WNT1;TNFRSF1B;VEGFA;TLR2	3.28497	0	0	9/39	0.00125539	Spirurida Infections	0.230769
244	0.00186952	27.9118	Rare_Diseases_GeneRIF_Gene_Lists	IL10;IL33;EDN1;TNFRSF18;IL2RA;TCF7;IL27;PDCD1;TNFRSF1B;WNT1;TLR2;VEGFA	3.28497	0	0	12/52	0.000204114	Secernentea Infections	0.230769
485	0.0373404	15.8253	Rare_Diseases_GeneRIF_Gene_Lists	IL6;CXCL8;SERPINE1;ANXA5;LTA;PLAT	3.28497	0	0	6/26	0.00808708	Cerebral palsy spastic hemiplegic	0.230769
101	2.61738e-05	44.3258	Rare_Diseases_GeneRIF_Gene_Lists	IL10;IL33;EDN1;VCAM1;IFNGR1;MMP3;TNFAIP3;TRAF1;NFKB1;ICAM1;VEGFA;IL1A;SOCS3;IL6;FAM167A;IL23A;IL1B;CCL5;IL2RA;IL12B;IL12RB2	3.24927	0	0	21/92	1.18972e-06	Temporal arteritis	0.228261
100	2.64329e-05	44.3258	Rare_Diseases_GeneRIF_Gene_Lists	IL10;IL33;EDN1;VCAM1;IFNGR1;MMP3;TNFAIP3;TRAF1;NFKB1;ICAM1;VEGFA;IL1A;SOCS3;IL6;FAM167A;IL23A;IL1B;CCL5;IL2RA;IL12B;IL12RB2	3.24927	0	0	21/92	1.18972e-06	Juvenile temporal arteritis	0.228261
316	0.00549437	23.1677	Rare_Diseases_GeneRIF_Gene_Lists	IL10;IL6;MAP1LC3A;IL4R;SYK;IFNGR1;IFNGR2;IL12B;PDCD1;CD33	3.2352	0	0	10/44	0.000776165	Subacute sclerosing panencephalitis	0.227273
315	0.00551175	23.1677	Rare_Diseases_GeneRIF_Gene_Lists	IL6;FLT1;IL23A;CASP3;IL1B;SERPINE1;PPARG;VIM;VEGFA;TLR2	3.2352	0	0	10/44	0.000776165	Neonatal meningitis	0.227273
120	4.23254e-05	42.0264	Rare_Diseases_GeneRIF_Gene_Lists	IL10;CXCL8;IL4R;SELPLG;CCL22;VCAM1;DST;NR3C1;ICAM1;IL1A;CXCL10;IL6;IL23A;IL1B;ITGA6;CCL1;RAC1;VIM;TLR2;PLEC	3.2352	0	0	20/88	2.28225e-06	Bullous pemphigoid	0.227273
23	4.75204e-08	68.7868	Rare_Diseases_GeneRIF_Gene_Lists	NRP2;CXCL8;SELPLG;CXCL1;PTGS2;FCAR;EGFR;ICAM1;CCND1;CASP3;CCL5;CD38;CCR2;IL10;IGFBP4;MMP1;CAV1;TNFRSF1B;NFKB1;TGFBR1;SMAD7;TGFBR2;VEGFA;CXCL10;IL1A;IL6;CXCL12;CDK6;COL4A2;IL1B;DDIT4;LTA;PDCD1;CD44;TLR2	3.21433	0	0	35/155	5.0824e-10	Oral lichen planus	0.225806
438	0.0250779	17.0915	Rare_Diseases_GeneRIF_Gene_Lists	VCAM1;PER3;CXCL12;LTA;STAT6;GABRE;ICAM1	3.21433	0	0	7/31	0.00490605	Cluster headache	0.225806
57	1.98465e-06	53.7618	Rare_Diseases_GeneRIF_Gene_Lists	CSF2;CXCL8;PTGS2;EGFR;ICAM1;SOCS3;CCL3;STAT6;CCN2;DLGAP5;IL10;IL33;IFNGR1;TNFRSF18;MMP3;SOD2;TGFBR1;VEGFA;CXCL10;IL6;IL23A;IL1B;LTA;PDCD1;CD44;BCL2L1;TLR2	3.20285	0	0	27/120	5.12966e-08	Schistosomiasis	0.225
366	0.0092959	20.7827	Rare_Diseases_GeneRIF_Gene_Lists	VCAM1;SERPINE2;TSLP;SERPINE1;PLAT;PPARG;NFKB1;BMP6;TGFBR2	3.20285	0	0	9/40	0.00152032	Plasminogen activator inhibitor type 1 deficiency	0.225
367	0.00927064	20.7827	Rare_Diseases_GeneRIF_Gene_Lists	IL10;IL6;CASP3;IL1B;IL16;PDCD1;MYD88;ICAM1;TLR2	3.20285	0	0	9/40	0.00152032	Q fever	0.225
368	0.00924552	20.7827	Rare_Diseases_GeneRIF_Gene_Lists	IL10;TJP1;CXCL10;CXCL12;IFNB1;IL23A;CCL3;SAT1;ICAM1	3.20285	0	0	9/40	0.00152032	Tick-borne encephalitis	0.225
58	1.95101e-06	53.7618	Rare_Diseases_GeneRIF_Gene_Lists	NOTCH1;CXCL8;OGG1;TWIST1;CXCR4;PTGS2;CLDN1;EGFR;CCND1;RAC1;IL10;MACC1;WNT5A;XRCC1;VEGFC;NFKB1;VEGFA;ADAM17;IL6;CXCL12;IL1B;FSCN1;BIRC5;PDCD1;MET;CD44;EZH2	3.20285	0	0	27/120	5.12966e-08	Stomach carcinoma	0.225
365	0.0093213	20.7827	Rare_Diseases_GeneRIF_Gene_Lists	IL10;CXCL10;IL1A;IL6;IL4R;TAP1;GLRX2;PDCD1;MYD88	3.20285	0	0	9/40	0.00152032	Alveolitis extrinsic allergic	0.225
293	0.00366702	24.4169	Rare_Diseases_GeneRIF_Gene_Lists	LASP1;VCAM1;SERPINE2;TSLP;SERPINE1;PLAUR;PLAT;PPARG;BMP6;NFKB1;TGFBR2	3.19558	0	0	11/49	0.000480438	Type 1 plasminogen deficiency	0.22449
292	0.00367953	24.4169	Rare_Diseases_GeneRIF_Gene_Lists	DLL4;TFAP2A;ARHGAP31;NOTCH1;CXCL12;RAC1;BRCA2;EGFR;TBX3;CCR2;TGFBR2	3.19558	0	0	11/49	0.000480438	Oliver syndrome	0.22449
52	1.36851e-06	54.9956	Rare_Diseases_GeneRIF_Gene_Lists	NOTCH1;CXCL8;LEF1;TNFAIP3;CXCR4;BCL2L11;CCND1;CCL3;CD38;LYN;IL10;SYK;WNT5A;XRCC1;NFKB1;VEGFA;P2RX7;IL6;CXCL12;BCL6;LTA;PDCD1;MYD88;CD44;BCL2L1;EZH2;BIRC3;TLR2	3.18861	0	0	28/125	3.23222e-08	Chronic lymphocytic leukemia	0.224
176	0.00020468	35.1333	Rare_Diseases_GeneRIF_Gene_Lists	IL10;FLT1;FZD4;IGFBP3;SEMA3A;LRP5;VASH1;SOD2;VEGFA;GREM1;IL1A;SOCS3;IL1B;CCL5;KDR;PPARG;MET	3.18412	0	0	17/76	1.61445e-05	Retinopathy of prematurity	0.223684
263	0.00253073	25.6839	Rare_Diseases_GeneRIF_Gene_Lists	LYN;SOCS3;CXCL10;HRH1;IL4R;CCL22;TSLP;CCL20;IL12B;CCR7;CCR2;TLR2	3.16331	0	0	12/54	0.000297733	Giant papillary conjunctivitis	0.222222
401	0.0166871	18.3873	Rare_Diseases_GeneRIF_Gene_Lists	MMP1;PLAGL1;IGFBP3;MMP3;CXCR4;ACKR3;EGFR;VEGFA	3.16331	0	0	8/36	0.0029894	Hemangioblastoma	0.222222
223	0.000959067	29.273	Rare_Diseases_GeneRIF_Gene_Lists	EDN1;VCAM1;MMP1;SERPINE1;MMP3;ICAM1;IL6;IL23A;IL1B;IL12B;TNFSF9;PDCD1;MYD88;IL12RB2	3.16331	0	0	14/63	9.57357e-05	Takayasu arteritis	0.222222
325	0.00644256	22.0607	Rare_Diseases_GeneRIF_Gene_Lists	SELPLG;SRC;LAMP3;CAV1;PLEK;SLC35C1;PTPN2;CD44;ICAM1;VEGFA	3.16331	0	0	10/45	0.000935952	Leucocyte adhesion defect	0.222222
44	1.21738e-06	55.2353	Rare_Diseases_GeneRIF_Gene_Lists	TNFAIP3;CXCR4;IL27;ETS1;ICAM1;ZFP36;CASP3;IL12B;IL10;IL33;IL4R;MMP1;MMP3;TRAF1;TNFRSF1B;NFKB1;VEGFA;P2RX7;CXCL10;IL6;CXCL12;IL23A;IL1B;IL2RA;LTA;BIRC5;VIM;PDCD1;PTPN2	3.15123	0	0	29/131	2.44126e-08	Positive rheumatoid factor polyarthritis	0.221374
39	8.61255e-07	56.4957	Rare_Diseases_GeneRIF_Gene_Lists	CEBPB;NOTCH1;CXCR4;RND3;EGFR;MTDH;DLL4;GJA1;BCL2L11;CCND1;TRIM3;KDR;RAC1;JAG1;WNT5A;OLIG2;NFKB1;TGFBR2;VEGFA;IL6;CXCL12;IL1B;BIRC5;ACKR3;PPARG;PDCD1;MET;CD44;BCL2L1;EZH2	3.14005	0	0	30/136	1.53521e-08	Glioblastoma	0.220588
40	8.40249e-07	56.4957	Rare_Diseases_GeneRIF_Gene_Lists	NOTCH1;CXCL8;MAML2;SRC;OGG1;PXN;TWIST1;PTGS2;EGFR;ICAM1;MTDH;FAM168A;CCND1;ITGAV;JAG1;MMP1;IGFBP3;CAV1;MACC1;PLAUR;VEGFC;FRMD4A;SOD2;NFKB1;VEGFA;VIM;PDCD1;FGFR3;CD44;EZH2	3.14005	0	0	30/136	1.53521e-08	Tongue cancer	0.220588
55	1.86286e-06	52.9889	Rare_Diseases_GeneRIF_Gene_Lists	NOTCH1;SDC4;TWIST1;TNFAIP3;CXCR4;CCND1;PLS3;CCL1;RAC1;CCL19;NTSR1;STAT5A;IL10;TNFRSF10B;VEGFC;IL16;TNFRSF1B;NFKB1;VEGFA;BCR;HCK;VCAN;NAV3;IL23A;BIN1;TCF3;PDCD1;TLR2	3.1384	0	0	28/127	4.64885e-08	Sezary syndrome	0.220472
50	1.28541e-06	54.2554	Rare_Diseases_GeneRIF_Gene_Lists	CSF2;CXCL8;PDGFA;PTGS2;ICAM1;SOCS3;LGALS1;CASP3;STAT6;CCN2;DLGAP5;IL10;IL33;TNFRSF18;MMP3;SOD2;PRDX6;NFKB1;TGFBR1;VEGFA;CXCL10;IL6;IL23A;IL1B;LTA;PDCD1;CD44;BCL2L1;TLR2	3.12736	0	0	29/132	2.92138e-08	Metagonimiasis	0.219697
49	1.31112e-06	54.2554	Rare_Diseases_GeneRIF_Gene_Lists	CSF2;CXCL8;PDGFA;PTGS2;ICAM1;SOCS3;LGALS1;CASP3;STAT6;CCN2;DLGAP5;IL10;IL33;TNFRSF18;MMP3;SOD2;PRDX6;NFKB1;TGFBR1;VEGFA;CXCL10;IL6;IL23A;IL1B;LTA;PDCD1;CD44;BCL2L1;TLR2	3.12736	0	0	29/132	2.92138e-08	Distomatosis	0.219697
197	0.000421198	31.8242	Rare_Diseases_GeneRIF_Gene_Lists	IL10;CXCL8;IFNGR2;RAB27A;IL16;STX11;IL1A;CXCL10;IL6;IL1B;IL2RA;CCL4;ADA;CCR2;S100A10;EZH2	3.11997	0	0	16/73	3.71645e-05	Hemophagocytic lymphohistiocytosis	0.219178
227	0.001129	28.2525	Rare_Diseases_GeneRIF_Gene_Lists	IL10;IFNAR2;IL4R;IFNB1;SMG7;TNFRSF1B;IL6;IRF3;IL1B;CCL5;IL2RA;IL12B;IL18R1;IL12RB2	3.11388	0	0	14/64	0.000114711	Togaviridae disease	0.21875
75	4.97201e-06	48.5088	Rare_Diseases_GeneRIF_Gene_Lists	CXCL8;OGG1;TWIST1;CXCR4;PTGS2;ETS1;EGFR;CCND1;CASP3;IL10;MMP1;CAV1;TAP1;XRCC1;VEGFC;NFKB1;VEGFA;IL6;CXCL12;NR4A3;ID1;BIRC5;VIM;MET;CD44;EZH2	3.11014	0	0	26/119	1.68393e-07	Nasopharyngeal carcinoma	0.218487
155	0.000108858	36.6574	Rare_Diseases_GeneRIF_Gene_Lists	IL10;CXCL8;IL4R;PROS1;MMP3;NR3C1;PLA2G7;EGFR;NFKB1;VEGFA;SMAD7;CXCL10;IL6;NRG4;IL1B;CCL5;MYD88;TLR2;HBEGF	3.10877	0	0	19/87	7.56769e-06	Necrotizing enterocolitis	0.218391
279	0.00285936	24.655	Rare_Diseases_GeneRIF_Gene_Lists	LYN;SOCS3;CXCL10;HRH1;IL4R;CCL22;TSLP;CCL20;IL12B;CCR7;CCR2;TLR2	3.10579	0	0	12/55	0.000356783	Vernal keratoconjunctivitis	0.218182
278	0.00286961	24.655	Rare_Diseases_GeneRIF_Gene_Lists	IL10;RNF168;IL6;CXCL8;RPS15A;TFRC;IL2RA;SERPINE1;PIM1;RPL26;BCAT1;RPS10	3.10579	0	0	12/55	0.000356783	Pure red cell aplasia	0.218182
105	3.28759e-05	41.4725	Rare_Diseases_GeneRIF_Gene_Lists	STAT5A;LYN;IL10;CEBPA;NOTCH1;SRC;IKZF1;NFKB1;BCR;SOCS3;IL6;BCL2L11;CXCL12;CASP3;IL2RA;CD38;BIRC5;PDCD1;MET;MYD88;BCL2L1;EZH2	3.10067	0	0	22/101	1.55296e-06	Chronic myeloid leukemia	0.217822
71	3.92245e-06	48.8518	Rare_Diseases_GeneRIF_Gene_Lists	SPI1;HDAC3;BCL2A1;CXCR4;IKZF1;PTGS2;CD79B;BCL2L11;CCND1;CASP3;PIM1;PIM2;RAC1;CCL19;IL10;POU2F2;NFKB1;BMP6;VEGFA;BCL6;ID3;BIRC5;MYD88;CD44;BCL2L1;EZH2;BIRC3	3.07473	0	0	27/125	1.25854e-07	Burkitt's lymphoma	0.216
307	0.0050274	22.3478	Rare_Diseases_GeneRIF_Gene_Lists	IL10;IL33;IL6;IL27;STAT6;PDCD1;PRDX6;NFKB1;TLR2;VEGFA;BCL2L1	3.07027	0	0	11/51	0.000690035	Helminthiasis	0.215686
138	9.09507e-05	37.0007	Rare_Diseases_GeneRIF_Gene_Lists	IL10;IL33;EDN1;CXCL8;SPI1;NCF1;NCF2;CXCR4;NFKB1;CYP27B1;CXCL10;IL6;IL1B;CCL5;CCL3;IL7R;OPTN;ADA;TLR2;IL12RB2	3.06126	0	0	20/93	5.63376e-06	Chronic granulomatous disease	0.215054
163	0.000146755	34.7739	Rare_Diseases_GeneRIF_Gene_Lists	IL10;CX3CR1;IL4R;GCH1;MMP1;MMP3;WNT9A;PTGS2;LITAF;NFKB1;VEGFA;IL1A;CXCL10;VCAN;IL6;GDNF;IL1B;ITGA6;CCN2	3.03891	0	0	19/89	1.07254e-05	Mononeuritis multiplex	0.213483
59	2.19459e-06	50.5426	Rare_Diseases_GeneRIF_Gene_Lists	NOTCH1;CXCL8;CD82;OGG1;TWIST1;CXCR4;AHR;PTGS2;ETS1;EGFR;LGALS1;CCND1;CASP3;ITGAV;NBN;IL10;MMP1;XRCC1;VEGFC;SOD2;NFKB1;VEGFA;IL6;CXCL12;FSCN1;BIRC5;CD44;EZH2;ENG	3.03538	0	0	29/136	5.86789e-08	Laryngeal cancer	0.213235
257	0.00228584	25.0097	Rare_Diseases_GeneRIF_Gene_Lists	IL10;FLT1;DUSP1;WNT5A;CXCR4;CLDN1;EGFR;VEGFA;CXCL12;CCND1;KDR;FGFR3;ENG	3.03366	0	0	13/61	0.000262811	Lip and oral cavity cancer	0.213115
103	2.96453e-05	40.9187	Rare_Diseases_GeneRIF_Gene_Lists	IL10;NCF1;CISH;NCF2;MMP1;IFNGR1;WNT5A;EBI3;TAP1;ASAP1;TNFRSF1B;P2RX7;SOCS3;CXCL10;IL6;IL1B;CCL5;IL12B;CCL1;MYD88;IL18R1;TLR2;IL12RB2	3.0315	0	0	23/108	1.37394e-06	Mycobacterium tuberculosis susceptibility to infection by	0.212963
474	0.0333084	14.9607	Rare_Diseases_GeneRIF_Gene_Lists	EEF1A1;CXCL12;CCL5;TNFRSF9;ADA;VEGFA;TLR2	3.01952	0	0	7/33	0.00705057	Congenital human immunodeficiency virus	0.212121
90	1.32414e-05	43.541	Rare_Diseases_GeneRIF_Gene_Lists	KDM5B;NOTCH1;CXCL8;CD82;TWIST1;CXCR4;PTGS2;EGFR;MTDH;GJA1;CCND1;GNA11;KDR;MACC1;WNT5A;PLK1;VEGFA;IL6;IL1B;VIM;PDCD1;MET;CD44;BCL2L1;EZH2	3.01586	0	0	25/118	5.36975e-07	Malignant germ cell tumor	0.211864
225	0.00100054	27.6759	Rare_Diseases_GeneRIF_Gene_Lists	IL10;CSF2;VCAM1;IFNGR1;IL27;EGFR;KLF2;ADAMTS4;P2RX7;IL6;IL1B;CCL5;PPARG;ADA;TLR2	3.00737	0	0	15/71	0.000100767	Tuberculosis	0.211268
18	1.12777e-08	69.3163	Rare_Diseases_GeneRIF_Gene_Lists	CD83;CXCL8;FLT1;OGG1;IL27;PTGS2;PLA2G7;AREG;THBS1;EGFR;ICAM1;ADAMTS4;IFNL1;LAMP3;CCL5;CCL4;KDR;CD38;ITGAV;CCN2;IL10;GADD45B;CCL20;MMP1;MMP3;XRCC1;TICAM1;TNFRSF1B;NFKB1;VEGFA;BMP4;IL1A;CXCL10;IL6;CXCL12;IL1B;LTA;TNFSF8;CALM1;CD68;CD44;TLR2	3.00435	0	0	42/199	9.54888e-11	Synovitis	0.211055
27	6.95742e-08	62.3549	Rare_Diseases_GeneRIF_Gene_Lists	SPI1;NOTCH1;SELPLG;TWIST1;TNFAIP3;CXCR4;IKZF1;GJA1;DEPTOR;BCL2L11;CCND1;CASP3;KDR;CCL3;SLAMF7;CD38;NEK2;PIM2;JAK1;IL10;JAG1;SPHK1;ELL2;NFKB1;VEGFA;P2RX7;IL6;VCAN;KLF6;CXCL12;BCL6;IL1B;FGFR3;MET;MYD88;CD44;BCL2L1;EZH2	2.98854	0	0	38/181	8.68127e-10	Multiple myeloma	0.209945
130	5.2762e-05	37.8501	Rare_Diseases_GeneRIF_Gene_Lists	PBRM1;NOTCH1;CXCL8;OGG1;XRCC1;CXCR4;VEGFC;PTGS2;NFKB1;EGFR;VEGFA;SOCS3;IL6;CXCL12;CCND1;FSCN1;PPARG;SLC29A1;AGRN;MET;CD44;EZH2	2.98255	0	0	22/105	3.08013e-06	Bile duct cancer	0.209524
74	4.63998e-06	46.6374	Rare_Diseases_GeneRIF_Gene_Lists	NOTCH1;CXCL8;FLT1;CD82;TWIST1;CXCR4;CXCL1;PTGS2;EGFR;MTDH;CCND1;CCR7;RAC1;SOX4;JAG1;IGFBP3;CAV1;MACC1;VEGFC;NFKB1;VEGFA;IL6;CXCL12;BIRC5;VIM;PDCD1;CD44;EZH2	2.97445	0	0	28/134	1.5508e-07	Lymphatic neoplasm	0.208955
371	0.00955298	19.1223	Rare_Diseases_GeneRIF_Gene_Lists	NOTCH1;JAG1;CXCL12;SYK;PTGER3;PLK1;CXCR4;VEGFC;EGFR;CD44	2.9656	0	0	10/48	0.00158365	Lymphangioleiomyomatosis	0.208333
10	1.01408e-09	76.9252	Rare_Diseases_GeneRIF_Gene_Lists	CXCL8;SERPINE1;TNFAIP3;ICAM1;CXCL16;LGALS1;CASP3;ITGB8;CCN2;ICOSLG;CCR2;IL10;KDM6B;EDN1;IL4R;MMP1;IGFBP3;TAP1;SSTR2;TNFRSF1B;TGFBR1;MMP12;IL1A;IL1B;LTA;PPARG;TLR2;ENG;HBEGF;HDAC5;EBI3;CXCR4;PTGS2;PLA2G7;SPAG9;IL33;TSLP;PLCL2;XRCC1;NFKB1;VEGFA;CXCL10;IL6;FAM167A;CXCL12;CDK6;TNFSF9;CD69;PDCD1	2.95555	0	0	49/236	4.97098e-12	Diffuse scleroderma	0.207627
77	5.25682e-06	45.8076	Rare_Diseases_GeneRIF_Gene_Lists	CXCL8;SERPINE1;TNFAIP3;IL27;ETS1;ICAM1;CXCR2;IL12B;JAK1;IL12RB2;IFNAR2;IL10;IL15RA;IL33;PLAUR;TNFRSF1B;SOD2;NFKB1;TGFBR1;VEGFA;TGFBR3;CXCL10;IL1A;IL6;IL23A;IL1B;LTA;TLR2	2.95242	0	0	28/135	1.82724e-07	Behcet's disease	0.207407
281	0.00292447	23.2308	Rare_Diseases_GeneRIF_Gene_Lists	CSF2;SRC;LRRK1;PLEK;LRP5;SNX10;MANEAL;NFKB1;LDHD;FAM20C;ORAI1;CKB;SLC26A6	2.93736	0	0	13/63	0.000367514	Osteopetroses	0.206349
488	0.0383248	14.0244	Rare_Diseases_GeneRIF_Gene_Lists	IL10;IL33;GDNF;FTH1;CASP3;LTA;XRCC1	2.93071	0	0	7/34	0.00835153	Cardiospasm	0.205882
9	9.63296e-10	76.6636	Rare_Diseases_GeneRIF_Gene_Lists	CXCL8;SERPINE1;TNFAIP3;ICAM1;CXCL16;LGALS1;CASP3;ITGB8;CCN2;ICOSLG;CCR2;IL10;KDM6B;EDN1;IL4R;MMP1;IGFBP3;TAP1;SSTR2;TNFRSF1B;TGFBR1;MMP12;IL1A;IL1B;LTA;PPARG;CD44;TLR2;ENG;HBEGF;HDAC5;EBI3;CXCR4;PTGS2;PLA2G7;SPAG9;IL33;TSLP;PLCL2;XRCC1;NFKB1;VEGFA;CXCL10;IL6;FAM167A;CXCL12;CDK6;TNFSF9;CD69;PDCD1	2.92899	0	0	50/243	4.29277e-12	Diffuse systemic sclerosis	0.205761
73	4.07128e-06	46.3271	Rare_Diseases_GeneRIF_Gene_Lists	NOTCH1;CXCL8;TNFAIP3;CXCR4;IL27;PTGS2;SOCS3;IFNL1;CCL5;IL12B;KIF1B;CCN2;CCR2;CTHRC1;IL10;IFNB1;PLK1;TAP1;TNFRSF10B;NFKB1;VEGFA;CXCL10;IL6;IRF3;IL1B;PPARG;PDCD1;APOBEC3B;TLR2	2.92774	0	0	29/141	1.34258e-07	Hepadnavirus infection	0.205674
125	4.74371e-05	37.5222	Rare_Diseases_GeneRIF_Gene_Lists	IL10;IL15RA;IL33;CXCL8;TNFAIP3;IL27;TNFRSF1B;SOD2;ETS1;NFKB1;TGFBR1;ICAM1;VEGFA;TGFBR3;IL1A;IL6;IL23A;IL1B;CXCR2;LTA;IL12B;TLR2;IL12RB2	2.92323	0	0	23/112	2.66358e-06	Bd syndrome	0.205357
42	1.06907e-06	51.6537	Rare_Diseases_GeneRIF_Gene_Lists	CXCL8;SERPINE1;TNFAIP3;IL27;ETS1;ICAM1;CCL5;CXCR2;IL12B;CCR2;JAK1;IL12RB2;IFNAR2;IL10;IL15RA;IL33;PLAUR;TNFRSF1B;SOD2;NFKB1;TGFBR1;VEGFA;TGFBR3;P2RX7;CXCL10;IL1A;IL6;IL23A;IL1B;IL2RA;LTA;PDCD1;TLR2	2.91771	0	0	33/161	2.04857e-08	Panuveitis	0.204969
156	0.000115068	34.0428	Rare_Diseases_GeneRIF_Gene_Lists	IL10;CX3CR1;PTGER4;IL33;CXCL8;TSLP;CCL20;IL27;NFKB1;SMAD7;VEGFA;NR4A1;IL6;LGALS1;DLG5;IL1B;IL2RA;IL12B;PPARG;RAC1;TLR2	2.90226	0	0	21/103	8.05065e-06	Hemorrhagic proctocolitis	0.203883
17	9.07996e-09	67.6593	Rare_Diseases_GeneRIF_Gene_Lists	PTGER4;CEBPB;CSF2;CXCL8;FLT1;PDGFA;TWIST1;CXCR4;IL27;THBS1;ICAM1;GJA1;S1PR3;RAC1;CCR2;STAT5A;IL10;IL33;EDN1;CCL22;VCAM1;IGFBP3;FST;CAV1;INHBA;SOD2;NFKB1;TGFBR1;KLF2;VEGFA;SMAD7;FOSL1;TJP1;TGFBR3;CXCL10;NR4A1;IL6;CXCL12;IL1B;LTA;BIRC5;PPARG;PDCD1;ATF3;TLR2	2.8985	0	0	45/221	7.28339e-11	Acute respiratory distress syndrome	0.20362
288	0.003354	22.4007	Rare_Diseases_GeneRIF_Gene_Lists	CAV1;MMP3;PDGFB;CXCR4;PTGS2;VEGFA;GJA1;PSRC1;CXCL12;CASP3;CCL5;KDR;ENG	2.89146	0	0	13/64	0.000431954	Moyamoya disease	0.203125
88	1.19339e-05	42.0854	Rare_Diseases_GeneRIF_Gene_Lists	NOTCH1;SERPINE1;TWIST1;CXCR4;BRCA2;PTGS2;EGFR;CCND1;CASP3;KDR;NBN;RAC1;MMP1;CAV1;RPA1;XRCC1;TNFRSF10B;SOD2;NFKB1;VEGFA;RNF168;IL6;BIRC5;PDCD1;MET;CD44;EZH2	2.88979	0	0	27/133	4.73315e-07	Radiation induced cancer	0.203008
68	3.74888e-06	46.0978	Rare_Diseases_GeneRIF_Gene_Lists	PTGER4;NOTCH1;CXCL8;FLT1;MAML2;PTGER2;TWIST1;CXCR4;PTGS2;AREG;THBS1;EGFR;HDAC7;ALCAM;CCND1;STAT5A;CCL20;CAV1;SPHK1;TNFRSF10B;KLK10;VEGFA;CREB3;ADAM17;IL6;STAG2;ID1;NUMB;CD44;ENG	2.88545	0	0	30/148	1.15273e-07	Mucoepidermoid carcinoma	0.202703
54	1.83576e-06	48.7712	Rare_Diseases_GeneRIF_Gene_Lists	CD83;AKNA;CXCL8;TWIST1;PTGS2;CLDN1;EGFR;MTDH;CDC20;GJA1;CCND1;IL12B;CCR2;IL10;JAG1;MMP1;CCL20;IGFBP3;PLK1;TAP1;XRCC1;VEGFC;SOD2;VEGFA;CCNA1;IL6;IL1B;BIRC5;PDCD1;CD44;EZH2;TLR2	2.88301	0	0	32/158	4.49942e-08	Cervical intraepithelial neoplasia	0.202532
226	0.00100798	26.4974	Rare_Diseases_GeneRIF_Gene_Lists	IL10;VCAM1;IFNB1;NGLY1;PTGER3;TNFAIP3;NR3C1;FAM126A;ICAM1;SETX;HRH1;IL6;FAM20C;RAC1;LTBR;IL7R	2.88301	0	0	16/79	0.000101966	Pediatric multiple sclerosis	0.202532
119	4.2637e-05	37.2967	Rare_Diseases_GeneRIF_Gene_Lists	LYN;PIAS3;CISH;BCL2A1;CD70;IFNB1;TNFAIP3;CXCR4;IL27;NFKB1;ICAM1;VEGFA;BCL2L11;CXCL12;CCND1;IRF3;BIRC5;CCL1;CD69;IKBKE;ATF3;CD44;BCL2L1;BIRC3	2.8709	0	0	24/119	2.28005e-06	Human T-cell leukemia virus type 3	0.201681
79	6.05311e-06	44.0015	Rare_Diseases_GeneRIF_Gene_Lists	KDM5B;CXCL8;PHLPP1;TWIST1;CXCR4;CXCL1;PTGS2;CLDN1;EGFR;MTDH;DLL4;LGALS1;CCND1;NCK2;ITGAV;NBN;RAC1;VCAM1;IGFBP3;PLK1;PLAUR;VEGFC;VEGFA;RCAN1;CXCL12;CDK6;BIRC5;TAGLN2;CD44	2.86675	0	0	29/144	2.15797e-07	Hypopharyngeal cancer	0.201389
417	0.0192804	16.0262	Rare_Diseases_GeneRIF_Gene_Lists	FOSL1;ACHE;IL33;CXCL12;CCND1;TSLP;LTA;PDCD1;CRLF2	2.84698	0	0	9/45	0.00359145	Thymic hyperplasia	0.2
459	0.0288843	14.6028	Rare_Diseases_GeneRIF_Gene_Lists	GJA1;GJB2;CXCL8;IL1B;EGFR;NFKB1;CD44;TLR2	2.84698	0	0	8/40	0.00592103	Shigellosis	0.2
508	0.0432957	13.1623	Rare_Diseases_GeneRIF_Gene_Lists	IL6;IRF3;IFNB1;CASP3;AQP9;ITGAV;TICAM1	2.84698	0	0	7/35	0.00982065	Herpes simplex encephalitis	0.2
92	1.55956e-05	40.5749	Rare_Diseases_GeneRIF_Gene_Lists	SELPLG;SRC;PROS1;SERPINE1;PLAT;ICAM1;CCL5;SH2B3;CD55;S100A10;EDN1;VCAM1;SERPIND1;ITGA1;ANXA5;XRCC1;GP1BA;TICAM1;NFKB1;VEGFA;IL6;CXCL12;IL23A;MYD88;TLR2;ENG;HBEGF	2.84698	0	0	27/135	6.46342e-07	Antiphospholipid syndrome	0.2
360	0.00832403	18.8349	Rare_Diseases_GeneRIF_Gene_Lists	PTGER4;IL33;NOTCH1;JAG1;MAML2;PTGER2;ATP2B4;PPARG;ATP2B1;PTGS2;EGFR	2.84698	0	0	11/55	0.00133911	Goblet cell carcinoma	0.2
168	0.000146264	32.5017	Rare_Diseases_GeneRIF_Gene_Lists	IL10;EDN1;IL4R;VCAM1;FLT1;TFRC;SERPINE1;GP1BA;THBS1;NFKB1;BMP6;ICAM1;VEGFA;BMP4;TGFBR3;IL6;CXCL12;IL1B;CCL5;ITGAV;KCNN4	2.84698	0	0	21/105	1.10154e-05	Sickle cell anemia	0.2
31	1.60121e-07	56.648	Rare_Diseases_GeneRIF_Gene_Lists	PTGER4;NOTCH1;TNFAIP6;SERPINE1;LRP5;CXCR4;PLAT;PTGS2;PLA2G7;ETS1;THBS1;MYH11;S1PR3;CCN2;CCR2;IL10;EDN1;CCL22;IGFBP3;MMP3;DAB2IP;PLAUR;TICAM1;PRDX6;TGFBR1;VEGFA;TGFBR2;MMP12;IL1A;ADAM17;IL6;VCAN;CXCL12;IL23A;IL2RA;PPARG;CD68;MET;CD44	2.84698	0	0	39/195	2.28337e-09	Abdominal aortic aneurysm	0.2
166	0.000148015	32.5017	Rare_Diseases_GeneRIF_Gene_Lists	STAT5A;LYN;CEBPA;SRC;SPHK1;XRCC1;IKZF1;NFKB1;VEGFA;BCR;SOCS3;BCL2L11;CXCL12;BCL6;CASP3;IL1B;KDR;BIRC5;PDCD1;BCL2L1;EZH2	2.84698	0	0	21/105	1.10154e-05	Chronic myeloproliferative disorders	0.2
167	0.000147134	32.5017	Rare_Diseases_GeneRIF_Gene_Lists	STAT5A;IL10;EDN1;NOTCH1;SELPLG;TSLP;CCL20;TWIST1;TNFAIP3;CXCR4;IL16;NFKB1;VEGFA;IL6;LGALS1;NAV3;IL2RA;PLS3;CCR7;PDCD1;JAK1	2.84698	0	0	21/105	1.10154e-05	Cutaneous T-cell lymphoma	0.2
124	4.78017e-05	36.5442	Rare_Diseases_GeneRIF_Gene_Lists	NOTCH1;CEBPE;ARID5B;XRCC1;TNFAIP3;CXCR4;IKZF1;NR3C1;PTGS2;NFKB1;VEGFA;BCR;BCL2L11;CXCL12;CDK6;IL2RA;BIRC5;NBN;CCN2;TCF3;IL7R;EZH2;JAK1;CRLF2	2.84698	0	0	24/120	2.66275e-06	Lymphoblastic lymphoma	0.2
19	1.10926e-08	65.3026	Rare_Diseases_GeneRIF_Gene_Lists	CEBPB;CD83;NOTCH1;CXCL8;LEF1;TNFAIP2;TWIST1;IKZF1;EGFR;SOCS3;LGALS1;BCL2L11;PDLIM2;CCND1;CASP3;MAP3K8;RAC1;PAG1;CD33;JAK1;STAT5A;LYN;RANBP2;JAG1;SYK;SERPINB9;TRAF1;POU2F2;NFKB1;TGFBR1;VEGFA;NFKB2;TGFBR2;EML4;VCAN;CDK6;BCL6;REL;FSCN1;LTA;PDCD1;SLC29A1;MET;CD44;BCL2L1;BIRC3	2.83465	0	0	46/231	9.88647e-11	Anaplastic large cell lymphoma	0.199134
170	0.00016849	31.7629	Rare_Diseases_GeneRIF_Gene_Lists	EDN1;SRC;MACC1;CXCR4;BRCA2;PTGS2;SMARCA2;NFKB1;EGFR;VEGFA;ADAM17;IL6;PODXL;BIRC5;NBN;CCN2;MET;MYD88;BCL2L1;EZH2;ENG	2.82012	0	0	21/106	1.28395e-05	Ovarian small cell carcinoma	0.198113
72	4.09493e-06	44.4972	Rare_Diseases_GeneRIF_Gene_Lists	CX3CR1;NOTCH1;CXCL8;FLT1;ADM;CXCL1;IL27;IKZF1;ETS1;PLA2G7;SOCS3;CCL5;IL12B;IL10;IL15RA;CCL22;CCL20;TNFRSF9;TNFRSF18;PLAUR;TAP1;TNFRSF1B;VEGFA;CXCL10;IL6;CXCL12;IL23A;IL2RA;TNFSF9;VIM;IL7R	2.81071	0	0	31/157	1.33213e-07	Lymphocytic vasculitis	0.197452
133	6.04451e-05	35.0933	Rare_Diseases_GeneRIF_Gene_Lists	KDM6B;NOTCH1;JAG1;WNT5A;PDGFA;CXCR4;OLIG2;NTN1;NFKB1;EGFR;VEGFA;CDC20;GJA1;ADAM17;IL6;CXCL12;CCND1;ID1;TRIM3;KDR;CCN2;MET;CD44;EZH2	2.8003	0	0	24/122	3.60946e-06	Brain stem cancer	0.196721
162	0.000127977	32.3958	Rare_Diseases_GeneRIF_Gene_Lists	KDM6B;ZHX2;PBRM1;NOTCH1;PDGFB;TFEB;TWIST1;TNFRSF10B;VASH1;NFKB1;EGFR;VEGFA;IL6;NT5E;IL2RA;ZC3H12A;KDR;BIRC5;PDCD1;MET;EZH2;ENG	2.79614	0	0	22/112	9.29603e-06	Renal cancer	0.196429
161	0.000128767	32.3958	Rare_Diseases_GeneRIF_Gene_Lists	IL10;NOTCH1;VCAM1;CXCL8;TWIST1;XRCC1;BRCA2;TNFRSF1B;THBS1;EGFR;KLF2;ICAM1;MTDH;VEGFA;GJA1;ADAM17;IL6;DEPTOR;IL1B;CCL3;MET;TLR2	2.79614	0	0	22/112	9.29603e-06	Heart tumor	0.196429
32	1.77596e-07	55.1623	Rare_Diseases_GeneRIF_Gene_Lists	CEBPA;CSF2;CXCL8;SRC;PDGFB;PDGFA;CXCR4;IKZF1;NR3C1;BACH1;THBS1;HDAC9;SOCS3;LGALS1;BCL2L11;CXCR2;PIM1;SOCS6;SH2B3;JAK1;STAT5A;LYN;NFE2;OSM;BMP6;VEGFA;BCR;CXCL10;IL6;CXCL12;IL23A;IL1B;IL2RA;ORAI2;ORAI1;PDCD1;EZH2;ENG;FKBP5;BCL2L1	2.79115	0	0	40/204	2.61171e-09	Myelofibrosis	0.196078
390	0.0146599	16.663	Rare_Diseases_GeneRIF_Gene_Lists	IL10;P2RX7;IL6;CXCL8;CXCL12;CXCR4;CXCL1;CLDN1;EGFR;VEGFA	2.79115	0	0	10/51	0.00255437	Craniopharyngioma	0.196078
4	2.04859e-10	79.285	Rare_Diseases_GeneRIF_Gene_Lists	POGLUT1;FLT1;TNFAIP3;ICAM1;CCND1;RASSF6;KDR;CD38;PLS3;CCR7;TNFAIP8L2;CD33;JAK1;PIAS3;LAG3;SYK;CISH;MMP1;MMP3;TET1;TNFRSF1B;VCAN;IL1B;BIRC5;SLC29A1;NOTCH1;LEF1;PDGFA;CXCR4;PTGS2;STX11;CCL5;CCL4;CCL3;NTSR1;JAG1;CCL22;VCAM1;TSLP;CD70;VEGFC;NFKB1;BMP6;VEGFA;SMAD7;CYLD;CDK6;BCL6;IL2RA;REL;TNFSF8;CD69;PDCD1;IL7R;ULBP1;FGFR3;PTPN2;NECTIN2;BCL2L1	2.79022	0	0	59/301	4.56458e-13	Peripheral T-cell lymphoma	0.196013
198	0.000435332	28.3348	Rare_Diseases_GeneRIF_Gene_Lists	IL10;IL33;CXCL8;MMP1;IFNGR1;TNFAIP3;IL27;DLL1;IL6;IL1B;IL2RA;CXCR2;LTA;IL12B;CCR7;PPARG;ADA;CCR2;TLR2	2.78827	0	0	19/97	3.86056e-05	Leishmaniasis	0.195876
427	0.0219796	15.247	Rare_Diseases_GeneRIF_Gene_Lists	IL10;GJA1;EDN1;NOTCH1;JAG1;SHMT1;PDGFA;ETS1;VEGFA	2.78508	0	0	9/46	0.0041922	Hypoplastic left heart syndrome	0.195652
224	0.000999132	25.6138	Rare_Diseases_GeneRIF_Gene_Lists	CXCL8;SRC;PXN;ARHGAP1;IL16;NFKB1;ICAM1;CXCL10;IL6;IL23A;CASP3;PDE4B;S1PR3;RAC1;NECTIN3;FKBP5;BCL2L1	2.78153	0	0	17/87	0.00010018	Clostridium difficile	0.195402
28	9.1559e-08	57.1587	Rare_Diseases_GeneRIF_Gene_Lists	SNAP25;NOTCH1;CXCL8;FLT1;NAB2;CXCR4;TNFAIP3;AHR;PTGS2;NTN1;EGFR;MTDH;ROBO1;DLL4;BASP1;KDR;BAALC;STAT6;RAC1;MFSD2A;IL10;JAG1;PTCH1;PLK1;AIP;VEGFC;OLIG2;SSTR2;SOD2;VEGFA;TGFBR2;IL6;CXCL12;IL1B;FSCN1;BIRC5;ROR2;PDCD1;MET;CD44;MYD88;EZH2	2.78077	0	0	42/215	1.18325e-09	Brain tumor adult	0.195349
472	0.0327975	13.8164	Rare_Diseases_GeneRIF_Gene_Lists	EDN1;CXCL8;FLT1;VEGFC;ADM;ANGPTL4;NR3C1;VEGFA	2.77754	0	0	8/41	0.0069132	Acute mountain sickness	0.195122
33	1.99895e-07	54.4817	Rare_Diseases_GeneRIF_Gene_Lists	CSF2;FLT1;SERPINE1;CGAS;CLDN1;DLL1;ICAM1;DLL4;SOCS3;LGALS1;CASP3;CCL5;ZC3H12A;KDR;CCL3;SCAP;CD38;NEK2;IKBKE;IL10;IL33;SYK;IFNB1;SPHK1;STAT2;TNFRSF9;CAV1;MMP3;NFKB1;VEGFA;EEF1A1;P2RX7;CXCL10;ADAM17;IL6;IL1B;VIM;RETREG1;MYD88;TLR2	2.77754	0	0	40/205	3.02871e-09	Dengue fever	0.195122
256	0.00228086	22.8779	Rare_Diseases_GeneRIF_Gene_Lists	IL10;IL4R;GFI1;TWIST1;XRCC1;EGFR;FOSL1;CXCL12;CDK6;BCL6;CCL5;COL8A2;CCN2;FGFR3;SCN1B	2.77303	0	0	15/77	0.000261221	Pfeiffer syndrome	0.194805
520	0.0494006	12.3671	Rare_Diseases_GeneRIF_Gene_Lists	IL10;IL33;GDNF;FTH1;CASP3;LTA;XRCC1	2.76789	0	0	7/36	0.0114696	Achalasia	0.194444
521	0.049306	12.3671	Rare_Diseases_GeneRIF_Gene_Lists	EEF1A1;CXCL10;IL6;COL4A1;CCL5;CGAS;TEAD1	2.76789	0	0	7/36	0.0114696	Aicardi syndrome	0.194444
180	0.000214794	30.3454	Rare_Diseases_GeneRIF_Gene_Lists	IL10;IL4R;AKNA;TRAF3IP2;OSM;TNFAIP3;CXCL1;IL27;ETS1;TGFBR3;SOCS3;CXCL10;IL23A;IL12B;CCL1;DHCR7;PDCD1;IL7R;JAK1;TLR2;IL12RB2	2.76789	0	0	21/108	1.73252e-05	Vogt-Koyanagi-Harada syndrome	0.194444
35	2.18676e-07	53.8111	Rare_Diseases_GeneRIF_Gene_Lists	CEBPB;CSF2;NOTCH1;SRC;SERPINE1;PXN;PDGFB;PTGS2;THBS1;EGFR;ICAM1;DNAJB1;HEY1;STAT5A;IL33;EDN1;VCAM1;IFNB1;CAV1;EIF2AK4;TBX4;NFKB1;TGFBR1;KLF2;VEGFA;TGFBR2;BMP4;TGFBR3;CXCL10;ADAM17;IL6;CXCL12;ID1;ID3;MMP19;ACKR3;CD44;MYD88;ENG;PPARD	2.76405	0	0	40/206	3.50818e-09	Idiopathic pulmonary hypertension	0.194175
114	3.68684e-05	36.4009	Rare_Diseases_GeneRIF_Gene_Lists	CEBPB;NOTCH1;CXCR4;PTGS2;EGFR;MTDH;GJA1;LGALS1;BCL2L11;CCND1;RAC1;PIAS3;JAG1;PTCH1;WNT5A;PLK1;OLIG2;VEGFA;IL6;CXCL12;PDCD1;FGFR3;MET;CD44;BCL2L1;EZH2	2.76199	0	0	26/134	1.88942e-06	Glioma	0.19403
115	3.65505e-05	36.4009	Rare_Diseases_GeneRIF_Gene_Lists	NOTCH1;CXCL8;MT1M;TWIST1;CXCR4;PTGS2;EGFR;SOCS3;CCND1;KDR;NEK2;CCN2;IL10;CAV1;MACC1;XRCC1;NFKB1;KLF2;SMAD7;VEGFA;IL6;VIM;PDCD1;CD44;EZH2;TLR2	2.76199	0	0	26/134	1.88942e-06	Hepatocellular carcinoma adult	0.19403
306	0.0050111	20.1218	Rare_Diseases_GeneRIF_Gene_Lists	IL10;LAG3;CSF2;MMP1;IFNGR1;PLAT;PTGS2;NFKB1;IL1A;IL6;IL1B;IL12B;TLR2	2.76199	0	0	13/67	0.000685565	Osteomyelitis	0.19403
204	0.000490175	27.6362	Rare_Diseases_GeneRIF_Gene_Lists	IL10;CEBPB;CXCL8;SYK;DUSP1;CCL20;PTAFR;PTGS2;NFKB1;EGFR;ICAM1;CYLD;IL1A;NT5E;IL1B;PDE4B;RAC1;MYD88;TLR2	2.75982	0	0	19/98	4.47798e-05	Haemophilus influenzae	0.193878
351	0.00710257	18.7341	Rare_Diseases_GeneRIF_Gene_Lists	IL10;P2RX7;CXCL10;CXCL8;SYK;IFNGR1;CCL20;IL1B;IL12B;CCL19;TLR2;CAMKK2	2.75514	0	0	12/62	0.00111413	Mycobacterium Gordonae	0.193548
89	1.32752e-05	39.756	Rare_Diseases_GeneRIF_Gene_Lists	CXCL8;NCF1;TNFAIP6;SEMA3A;ETS1;ICAM1;CASP3;CCL5;CCL3;IL10;IL33;VCAM1;IFNB1;TXNRD1;MMP3;TNFRSF1B;SOD2;NFKB1;VEGFA;CXCL10;IL1A;IL6;CXCL12;IL23A;IL1B;LTA;VIM;PDCD1;TLR2	2.75208	0	0	29/150	5.3243e-07	Reiter syndrome	0.193333
60	2.16049e-06	45.787	Rare_Diseases_GeneRIF_Gene_Lists	NOTCH1;CXCL8;SRC;TWIST1;CXCR4;AHR;BRCA2;PTGS2;EGFR;MTDH;LGALS1;CCND1;RAC1;DUSP1;IGFBP3;SPHK1;MMP3;TET1;VEGFC;SMARCA2;KLK10;NFKB1;VEGFA;IL6;CXCL12;CDK6;BIRC5;ROR2;VIM;PDCD1;MET;CD44;EZH2;HBEGF	2.74992	0	0	34/176	5.87298e-08	Ovarian cancer	0.193182
377	0.0107768	17.3381	Rare_Diseases_GeneRIF_Gene_Lists	CEBPB;CXCL12;SYK;COL4A1;FEZ1;SEMA3A;CCL5;PLAUR;PDCD1;NFKB1;CCR2	2.74708	0	0	11/57	0.00181535	Progressive multifocal leukoencephalopathy	0.192982
2	1.24242e-10	80.7013	Rare_Diseases_GeneRIF_Gene_Lists	CSF2;CXCL8;AREG;FGFRL1;ICAM1;ADAMTS4;LGALS1;HEY1;CASP3;PIM1;CCR7;ITGAV;CCN2;SOX4;MAP3K5;EDN1;MMP1;MMP3;EBF1;P3H2;PLAUR;MMP12;IL1A;DDIT3;IL1B;ORAI2;ORAI1;PPARG;ITGA6;ROR2;MET;CD44;ENG;HBEGF;CEBPB;RGS16;CXCR4;PTGS2;DLL1;EGFR;HDAC7;DNAJB6;PLAGL1;CCL5;CCL3;SRGAP1;VCAM1;GADD45B;PTCH1;OSM;VEGFC;INHBA;NFKB1;VEGFA;IL6;LRCH1;CXCL12;NR4A3;TRIP10;CD69;FGFR3;APOBEC3B;BCL2L1	2.7425	0	0	63/327	1.66099e-13	Chondrosarcoma	0.192661
106	3.30663e-05	36.4176	Rare_Diseases_GeneRIF_Gene_Lists	NOTCH1;PDGFB;TWIST1;CXCR4;EGFR;NT5E;ZC3H12A;KDR;KDM6B;IL33;TCF7L2;EDN1;ZHX2;PBRM1;JAG1;TFEB;TNFRSF10B;VASH1;NFKB1;VEGFA;KLF6;BIRC5;PDCD1;MET;CD44;EZH2;ENG	2.72583	0	0	27/141	1.57669e-06	Kidney cancer	0.191489
436	0.025	14.5149	Rare_Diseases_GeneRIF_Gene_Lists	IL10;GREM1;VCAM1;CXCL12;SERPINE1;TNFAIP3;RAC1;ICAM1;ENG	2.72583	0	0	9/47	0.00486854	Endomyocardial fibrosis	0.191489
80	7.68981e-06	41.1241	Rare_Diseases_GeneRIF_Gene_Lists	CEBPA;CSF2;SPI1;CXCL8;SRC;PROS1;PDGFB;NR3C1;PTGS2;THBS1;HDAC9;SOCS3;LGALS1;BCL2L11;CCND1;PIM1;GBP2;SH2B3;JAK1;STAT5A;NFE2;OSM;RHOH;GP1BA;VEGFA;BCR;IL6;IL23A;IL2RA;BCL2L1;EZH2	2.72396	0	0	31/162	2.77573e-07	Essential thrombocythemia	0.191358
173	0.000186198	30.3518	Rare_Diseases_GeneRIF_Gene_Lists	EPHB6;MMP1;SRC;IFNB1;CAV1;WNT5A;OSM;TWIST1;XRCC1;IL27;BRCA2;THBS1;NFKB1;EGFR;BCL2L11;DNAJB6;DDIT3;ID1;BIRC5;RAC1;CD44;BCL2L1	2.72319	0	0	22/115	1.44378e-05	Melanoma familial	0.191304
86	1.14516e-05	39.7874	Rare_Diseases_GeneRIF_Gene_Lists	CXCL8;SERPINE1;NR3C1;PTGS2;ICAM1;CYP27B1;PODXL;CCL5;IL12B;STAT6;ICOSLG;IL10;IL4R;TAP1;XRCC1;IL16;SSTR2;TNFRSF1B;NFKB1;VEGFA;CXCL10;IL1A;IL6;IL23A;IL1B;IL2RA;LTA;PPARG;DNASE1;PDCD1	2.72004	0	0	30/157	4.43978e-07	Graves' disease	0.191083
144	0.000100261	32.3932	Rare_Diseases_GeneRIF_Gene_Lists	CEBPB;NOTCH1;CXCL8;WNT5A;CXCR4;OLIG2;NFKB1;EGFR;MTDH;VEGFA;GJA1;IL6;BCL2L11;CXCL12;CCND1;IL1B;KDR;BIRC5;RAC1;PDCD1;MET;CD44;BCL2L1;EZH2	2.7114	0	0	24/126	6.47857e-06	Anaplastic astrocytoma	0.190476
146	9.88973e-05	32.3932	Rare_Diseases_GeneRIF_Gene_Lists	EDN1;CXCL8;TSLP;MMP1;CAV1;SERPINE1;WNT5A;MMP3;TWIST1;CXCR4;PTGS2;NFKB1;TGFBR1;MMP10;EGFR;TGFBR2;VEGFA;CXCL10;ADAM17;IL6;CXCL12;ZC3H12A;CCN2;KCNN4	2.7114	0	0	24/126	6.47857e-06	Fibrosing alveolitis	0.190476
145	9.95747e-05	32.3932	Rare_Diseases_GeneRIF_Gene_Lists	CEBPB;NOTCH1;CXCL8;WNT5A;CXCR4;OLIG2;NFKB1;EGFR;MTDH;VEGFA;GJA1;IL6;BCL2L11;CXCL12;CCND1;IL1B;KDR;BIRC5;RAC1;PDCD1;MET;CD44;BCL2L1;EZH2	2.7114	0	0	24/126	6.47857e-06	Diffuse astrocytoma	0.190476
78	5.68609e-06	41.8209	Rare_Diseases_GeneRIF_Gene_Lists	PTGER4;BTG2;CXCL8;FLT1;PPP1R13B;TFRC;PTGER2;AQP9;CXCR4;ADM;PTPRJ;AHR;PTGS2;DLL1;ROBO1;CYP27B1;LGALS1;CCL5;CXCR2;CKB;TLE3;MMP1;PLK1;ITGA1;INHBA;NFKB1;VEGFA;IL6;CXCL12;IL1B;ROR2;TLR2	2.7114	0	0	32/168	2.00179e-07	Ectopic pregnancy	0.190476
147	9.82291e-05	32.3932	Rare_Diseases_GeneRIF_Gene_Lists	IL10;KDM6B;SRC;IGFBP3;PLAUR;XRCC1;TNFRSF10B;PTGS2;SOD2;NDC80;EGFR;VEGFA;FOSL1;IL6;CCND1;CASP3;KDR;PIM1;BIRC5;VIM;PDCD1;MET;CD44;EZH2	2.7114	0	0	24/126	6.47857e-06	Malignant mesothelioma	0.190476
482	0.037288	13.0827	Rare_Diseases_GeneRIF_Gene_Lists	RANBP2;IL10;IL6;CXCL8;STAT6;EGFR;VEGFA;TLR2	2.7114	0	0	8/42	0.0080259	Mycoplasmal pneumonia	0.190476
148	9.75698e-05	32.3932	Rare_Diseases_GeneRIF_Gene_Lists	CEBPB;NOTCH1;CXCL8;WNT5A;CXCR4;OLIG2;NFKB1;EGFR;MTDH;VEGFA;GJA1;IL6;BCL2L11;CXCL12;CCND1;IL1B;KDR;BIRC5;RAC1;PDCD1;MET;CD44;BCL2L1;EZH2	2.7114	0	0	24/126	6.47857e-06	Pilocytic astrocytoma	0.190476
149	9.69194e-05	32.3932	Rare_Diseases_GeneRIF_Gene_Lists	CEBPB;NOTCH1;CXCL8;WNT5A;CXCR4;OLIG2;NFKB1;EGFR;MTDH;VEGFA;GJA1;IL6;BCL2L11;CXCL12;CCND1;IL1B;KDR;BIRC5;RAC1;PDCD1;MET;CD44;BCL2L1;EZH2	2.7114	0	0	24/126	6.47857e-06	Subependymal giant cell astrocytoma	0.190476
249	0.0019443	22.8772	Rare_Diseases_GeneRIF_Gene_Lists	IL10;EDN1;CXCL8;CCL22;CCL20;VASH1;PTGS2;AREG;EGFR;CXCL10;IL6;IL23A;IL2RA;CXCR2;CCL19;TLR2	2.7114	0	0	16/84	0.000216611	Bronchiolitis obliterans	0.190476
113	3.57949e-05	35.775	Rare_Diseases_GeneRIF_Gene_Lists	KDM5B;NOTCH1;SERPINE1;TWIST1;CXCR4;PTGS2;EGFR;CCND1;CCR7;IGFBP3;CAV1;PLAUR;XRCC1;VEGFC;NFKB1;VEGFA;IL6;CXCL12;BIRC5;VIM;PDCD1;FGFR3;MET;CD44;EZH2;TLR2;ENG	2.70663	0	0	27/142	1.81846e-06	Squamous cell carcinoma of the head and neck	0.190141
112	3.61117e-05	35.775	Rare_Diseases_GeneRIF_Gene_Lists	NOTCH1;CXCL8;OGG1;PDGFB;CXCR4;BRCA2;PTGS2;EGFR;MTDH;CCND1;CCN2;PBRM1;PTCH1;MACC1;VEGFC;NFKB1;VEGFA;IL6;CXCL12;FSCN1;BIRC5;VIM;SLC29A1;MET;CD44;EZH2;TLR2	2.70663	0	0	27/142	1.81846e-06	Biliary tract cancer	0.190141
65	3.06902e-06	43.8575	Rare_Diseases_GeneRIF_Gene_Lists	SPI1;NOTCH1;CXCL8;LEF1;TNFAIP3;CXCR4;IKZF1;CD79B;BCL2L11;CCND1;CASP3;BID;CCR2;JAK1;STAT5A;IL10;KDM6B;CD70;EBF1;NFKB1;VEGFA;IL6;CXCL12;BCL6;BIRC5;TCF3;PDCD1;IL7R;ATF3;MYD88;CD44;BCL2L1;EZH2;CRLF2	2.70383	0	0	34/179	9.02654e-08	B-cell lymphomas	0.189944
386	0.0121803	16.6452	Rare_Diseases_GeneRIF_Gene_Lists	IL10;LYN;IL33;IL6;C1S;IFNB1;CCL4;CXCR4;TNFRSF1B;CD55;MYD88	2.69972	0	0	11/58	0.00210061	Cold agglutinin disease	0.189655
8	3.4792e-10	73.5485	Rare_Diseases_GeneRIF_Gene_Lists	CSF2;TRAF3IP2;IL27;PLAT;ICAM1;LGALS1;ALCAM;IL12B;ITGAV;RAC1;ICOSLG;CCR2;IL10;IL4R;ITGA1;IL16;GLRX2;TNFRSF1B;ADRA2B;RGMA;IRF3;IL23A;IL1B;NINJ1;PPARG;MET;CD44;TLR2;PPARD;SELPLG;NOTCH1;SH2D2A;TCF7;TWIST1;CXCR4;PTGS2;NTN1;EFNB2;HRH1;CCL4;CCL3;STAT6;MBP;CCL1;IL33;CCL22;CCL20;IFNB1;NFKB1;VEGFA;SMAD7;CXCL10;IL6;PDP2;STK17B;ACKR3;PDCD1;LTBR;IL7R;MYD88	2.6943	0	0	60/317	1.3954e-12	Allergic encephalomyelitis	0.189274
34	2.07837e-07	52.6422	Rare_Diseases_GeneRIF_Gene_Lists	CSF2;FLT1;NCF1;NCF2;SHOX2;IL27;PTGS2;ICAM1;DLL4;CYP27B1;SOCS3;CCL5;CCL4;KDR;CCR7;CKB;CCL19;CCR2;IL12RB2;IL10;IL33;EDN1;IL4R;VCAM1;MMP1;OSM;TNFRSF1B;VEGFA;SMAD7;GREM1;IL1A;CXCL10;IL6;IL1B;IL2RA;LTA;PPARG;PDCD1;IL7R;IL18R1;MYD88;TLR2	2.69308	0	0	42/222	3.24167e-09	Sarcoidosis	0.189189
300	0.00421715	20.1375	Rare_Diseases_GeneRIF_Gene_Lists	MYBPC3;TNFAIP6;TSLP;FZD4;TGFBR1;RPGR;VEGFA;VSNL1;COL4A1;BIN1;IL1B;KDR;MBP;CKB	2.69308	0	0	14/74	0.000565669	Coats disease	0.189189
415	0.0185107	15.2414	Rare_Diseases_GeneRIF_Gene_Lists	RNF168;IL6;SYK;CD70;IL2RA;ITGA1;CXCR4;CORO1A;MYD88;TLR2	2.68583	0	0	10/53	0.00343157	Immunoglobulin A deficiency 2	0.188679
202	0.000474088	27.0112	Rare_Diseases_GeneRIF_Gene_Lists	IL10;IL33;CXCL8;TRAF3IP2;MMP3;TAP1;TNFRSF1B;NFKB1;IL17RA;VEGFA;CXCL10;IL1A;IL6;ANKH;IL23A;IL1B;LTA;IL12B;PDCD1;TLR2	2.68583	0	0	20/106	4.28876e-05	Spondylarthropathy	0.188679
13	3.75806e-09	65.5559	Rare_Diseases_GeneRIF_Gene_Lists	KDM5B;CD83;TNFAIP2;TNFAIP3;PTPRJ;BRCA2;ROBO1;AKAP13;CCND1;CASP3;PIM1;IL12B;CD38;RAC1;SOX4;IL10;SYK;LTA;BIRC5;ROR2;SLC29A1;CD44;BIRC3;CX3CR1;CEBPA;NOTCH1;HDAC3;LEF1;PDGFA;CXCR4;PTGS2;RASGRP1;CD79B;SOCS3;BCL2L11;CCL19;PAG1;IL12RB2;LYN;BIK;TNFRSF9;TNFRSF10B;NFKB1;VEGFA;NR4A1;IL6;CXCL12;CDK6;BCL6;KLF9;TNFSF9;MYD88;EZH2;BCL2L1	2.67834	0	0	54/287	2.3446e-11	Mantle cell lymphoma	0.188153
215	0.000715754	25.6616	Rare_Diseases_GeneRIF_Gene_Lists	IL10;CXCL8;SERPINE1;CXCR4;IKZF1;ELL2;NFKB1;VEGFA;P2RX7;IL6;BCL2L11;CXCL12;CCND1;KDR;CCL3;ORAI1;CD38;MET;CD44	2.67785	0	0	19/101	6.88961e-05	Plasma cell leukemia	0.188119
185	0.000231236	29.0746	Rare_Diseases_GeneRIF_Gene_Lists	IL10;VCAM1;JAG1;FLT1;MMP1;PTGER2;PLAUR;PLAT;NR3C1;PTGS2;WDR35;VEGFA;GJA1;GJB2;IL6;COL4A1;KDR;PPARG;NBN;DHCR7;CCR2;ENG	2.67664	0	0	22/117	1.91666e-05	Poland syndrome	0.188034
69	3.82877e-06	42.6241	Rare_Diseases_GeneRIF_Gene_Lists	CX3CR1;CSF2;NOTCH1;CXCL8;EBI3;PDGFB;TNFAIP3;CXCR4;PTPRJ;IL27;NR3C1;DLL1;CXCL16;CASP3;IL10;IL33;IL4R;JAG1;GP1BA;TGFBR1;TGFBR2;VEGFA;CXCL10;IL6;CXCL12;IL23A;IL1B;LTA;PPARG;PDCD1;IL18R1;FKBP5;EZH2;TLR2	2.67395	0	0	34/181	1.19436e-07	Idiopathic thrombocytopenic purpura	0.187845
451	0.0279338	13.8263	Rare_Diseases_GeneRIF_Gene_Lists	RNF168;RPS15A;TFRC;SERPINE1;PIM1;RPL26;NR3C1;BCAT1;RPS10	2.66904	0	0	9/48	0.00562659	Diamond-Blackfan anemia	0.1875
121	4.42758e-05	34.5295	Rare_Diseases_GeneRIF_Gene_Lists	NOTCH1;SRC;SEMA3A;CXCR4;PTGS2;CCND1;KDR;CCL3;CD38;MBP;IER3;IL10;IL33;VCAM1;JAG1;IGFBP3;PLAUR;RPA1;VEGFA;IL6;SFRP2;CXCL12;IL1B;IL2RA;IL7R;MET;MYD88	2.66904	0	0	27/144	2.40715e-06	Monoclonal gammopathy of undetermined significance	0.1875
283	0.00318407	20.8629	Rare_Diseases_GeneRIF_Gene_Lists	CEBPB;CXCL8;NOTCH1;VCAM1;NCF1;NCF2;ANTXR1;VEGFA;ZFP36;IL23A;IL1B;EMILIN2;RAPGEF3;ADA;TLR2	2.66904	0	0	15/80	0.000402975	Anthrax	0.1875
363	0.00917185	17.3767	Rare_Diseases_GeneRIF_Gene_Lists	IL10;MYBPC3;IL1A;IL6;NOTCH1;VCAM1;COL4A1;IL1B;KCNN4;NAIP;ICAM1;VEGFA	2.66904	0	0	12/64	0.00148777	Fabry disease	0.1875
97	2.47706e-05	36.5855	Rare_Diseases_GeneRIF_Gene_Lists	CXCL8;SERPINE1;TWIST1;CXCR4;PTGS2;EGFR;CCR7;CCN2;CCL19;KCNN4;IL10;EDN1;TSLP;MMP1;CAV1;WNT7B;WNT5A;MMP3;TGFBR1;VEGFA;GREM1;CXCL10;IL1A;IL6;CXCL12;IL1B;MMP19;PPARG;CD44	2.6633	0	0	29/155	1.08178e-06	Idiopathic pulmonary fibrosis	0.187097
172	0.000178283	29.7985	Rare_Diseases_GeneRIF_Gene_Lists	EDN1;CXCL8;TSLP;MMP1;CAV1;SERPINE1;WNT5A;MMP3;TWIST1;CXCR4;NFKB1;TGFBR1;MMP10;EGFR;TGFBR2;VEGFA;CXCL10;ADAM17;IL6;CXCL12;ZC3H12A;CCN2;KCNN4	2.66181	0	0	23/123	1.37447e-05	Usual interstitial pneumonia	0.186992
30	1.60134e-07	52.8915	Rare_Diseases_GeneRIF_Gene_Lists	CX3CR1;CSF2;NOTCH1;CXCL8;WDR1;EBI3;PDGFB;CXCR4;TNFAIP3;PTPRJ;IL27;PTGS2;NR3C1;DLL1;CXCL16;CASP3;CCL5;IKBKE;IL10;IL33;JAG1;IL4R;IFNB1;CD70;RAB27A;GP1BA;TGFBR1;VEGFA;TGFBR2;CXCL10;IL6;CXCL12;IRF3;IL23A;IL1B;IL2RA;LTA;ORAI1;PPARG;PDCD1;IL18R1;EZH2;TLR2;FKBP5	2.65396	0	0	44/236	2.21219e-09	Immune thrombocytopenia	0.186441
128	4.80618e-05	33.926	Rare_Diseases_GeneRIF_Gene_Lists	NDRG4;FLT1;NCF2;EPB41;OGG1;NAB2;PTPRJ;PTGS2;CLDN1;ETS1;EGFR;CXCL16;CCND1;KDR;STAT6;NBN;RAC1;CAV1;PTCH1;PLAUR;XRCC1;SSTR2;SOD2;VEGFA;IL6;BIRC5;ACKR3	2.65063	0	0	27/145	2.76291e-06	Meningioma	0.186207
127	4.84373e-05	33.926	Rare_Diseases_GeneRIF_Gene_Lists	CXCL8;FLT1;SERPINE1;CXCR4;ADM;IL27;PTGS2;ICAM1;FSTL3;KDR;IL10;IL33;EDN1;VCAM1;MMP1;ANXA5;INHBA;ACVR2A;VEGFA;CXCL10;IL1A;ADAM17;IL6;CXCL12;IL1B;PPARG;ENG	2.65063	0	0	27/145	2.76291e-06	Eclampsia	0.186207
126	4.88187e-05	33.926	Rare_Diseases_GeneRIF_Gene_Lists	OXTR;CSF2;NOTCH1;CXCL8;PTGER3;ADM;CXCL1;PTGS2;GJA1;CCND1;IL10;MMP1;FST;CAV1;MMP3;NFKB1;DUSP6;ACVR2A;VEGFA;NR4A1;IL6;SIK3;NUMB;BIRC5;PPARG;IL18R1;ENG	2.65063	0	0	27/145	2.76291e-06	Adenomyosis	0.186207
262	0.00244947	21.5993	Rare_Diseases_GeneRIF_Gene_Lists	IL10;FLT1;MMP1;IFNGR1;IFNB1;PLAUR;ICAM1;IL17RA;VEGFA;P2RX7;CXCL10;IL6;IL1B;IL12B;CCN2;TLR2	2.64835	0	0	16/86	0.000287082	Primary amebic meningoencephalitis	0.186047
261	0.00245882	21.5993	Rare_Diseases_GeneRIF_Gene_Lists	CEBPA;NRP2;EDN1;VCAM1;SYK;VEGFC;ADM;TNFRSF1B;THBS1;VEGFA;IL6;LGALS1;KDR;PPARG;MET;TLR2	2.64835	0	0	16/86	0.000287082	Milroy disease	0.186047
194	0.000406092	27.1207	Rare_Diseases_GeneRIF_Gene_Lists	IL10;TCF7L2;CXCL8;MMP1;MMP3;ECE1;TNFRSF1B;TGFBR1;ICAM1;SMAD7;TGFBR2;TGFBR3;IL1A;IL6;KLF6;LRCH1;IL1B;CCL5;IL12B;STAT6;IL12RB2	2.64542	0	0	21/113	3.52887e-05	Ollier disease	0.185841
210	0.000601782	25.7803	Rare_Diseases_GeneRIF_Gene_Lists	EDN1;CAV2;MMP1;CAV1;OGG1;SERPINE1;TAP1;XRCC1;PTGS2;SOD2;VAV2;TGFBR3;IL1A;GJA1;IL6;IL1B;COL8A2;NCK2;CCN2;OPTN	2.63609	0	0	20/108	5.65847e-05	Pigment-dispersion syndrome	0.185185
211	0.000598943	25.7803	Rare_Diseases_GeneRIF_Gene_Lists	CXCL8;MMP1;CAV1;OGG1;MMP3;PLAUR;XRCC1;PTGS2;NFKB1;TGFBR1;EGFR;VEGFA;IL6;CCND1;BIRC5;FGFR3;SOX4;DLGAP5;CD44;EZH2	2.63609	0	0	20/108	5.65847e-05	Transitional cell carcinoma	0.185185
15	6.52263e-09	62.6304	Rare_Diseases_GeneRIF_Gene_Lists	CSF2;TFRC;IKZF1;CCND1;RASSF4;ITGAV;IL10;IL15RA;SYK;IFNGR1;MMP1;SPHK1;SLC35C1;PLAUR;EMP2;TGFBR1;IL17RA;APBB1IP;IL1B;ORAI1;PPARG;TLR2;BIRC3;CSTB;NFAT5;NOTCH1;LRP5;CXCR4;PLA2G7;CORO1A;THBS1;EGFR;NT5E;PODXL;CXCR2;CD70;RASSF8;TNFRSF10B;LILRB4;NFKB1;VEGFA;NFKB2;NR4A2;BMP4;CXCL10;MAPK11;IL6;CXCL12;IL2RA;UNC119;ACKR3;IL7R;ADA;EZH2	2.63248	0	0	54/292	4.65072e-11	Severe combined immunodeficiency	0.184932
14	6.95747e-09	62.6304	Rare_Diseases_GeneRIF_Gene_Lists	CSF2;TFRC;IKZF1;CCND1;RASSF4;ITGAV;IL10;IL15RA;SYK;IFNGR1;MMP1;SPHK1;SLC35C1;PLAUR;EMP2;TGFBR1;IL17RA;APBB1IP;IL1B;ORAI1;PPARG;TLR2;BIRC3;CSTB;NFAT5;NOTCH1;LRP5;CXCR4;PLA2G7;CORO1A;THBS1;EGFR;NT5E;PODXL;CXCR2;CD70;RASSF8;TNFRSF10B;LILRB4;NFKB1;VEGFA;NFKB2;NR4A2;BMP4;CXCL10;MAPK11;IL6;CXCL12;IL2RA;UNC119;ACKR3;IL7R;ADA;EZH2	2.63248	0	0	54/292	4.65072e-11	Omenn syndrome	0.184932
16	7.02368e-09	62.0634	Rare_Diseases_GeneRIF_Gene_Lists	CSF2;TFRC;IKZF1;CCND1;RASSF4;ITGAV;IL10;IL15RA;SYK;IFNGR1;MMP1;SPHK1;SLC35C1;PLAUR;EMP2;TGFBR1;IL17RA;APBB1IP;IL1B;ORAI1;PPARG;TLR2;BIRC3;CSTB;NFAT5;NOTCH1;LRP5;CXCR4;PLA2G7;CORO1A;THBS1;EGFR;NT5E;PODXL;CXCR2;CD70;RASSF8;TNFRSF10B;LILRB4;NFKB1;VEGFA;NFKB2;NR4A2;BMP4;CXCL10;MAPK11;IL6;CXCL12;IL2RA;UNC119;ACKR3;IL7R;ADA;EZH2	2.62349	0	0	54/293	5.32097e-11	Bare lymphocyte syndrome	0.1843
118	4.27941e-05	34.0783	Rare_Diseases_GeneRIF_Gene_Lists	CEBPA;SPI1;NOTCH1;SELPLG;TNFAIP3;IKZF1;NR3C1;PTGS2;BACH1;ETS1;THBS1;ICAM1;SOCS3;CASP3;CXCR2;STAT6;IFNB1;TNFRSF9;NFKB1;TGFBR2;VEGFA;IL6;CDK6;BCL6;IRF3;BIRC5;ACKR2;APOBEC3B	2.62221	0	0	28/152	2.26938e-06	Primary effusion lymphoma	0.184211
464	0.0312356	13.1779	Rare_Diseases_GeneRIF_Gene_Lists	IGFBP3;P3H2;LRP5;PLS3;CXCR4;CKB;WNT1;FGFR3;VEGFA	2.61457	0	0	9/49	0.00647261	Osteogenesis imperfecta	0.183673
463	0.0313029	13.1779	Rare_Diseases_GeneRIF_Gene_Lists	SLC9A3R1;CXCL12;CCND1;IL1B;BIRC5;SLC1A3;CXCR4;OLIG2;NTN1	2.61457	0	0	9/49	0.00647261	Cerebral ventricle cancer	0.183673
12	9.46164e-10	67.7258	Rare_Diseases_GeneRIF_Gene_Lists	FLT1;MAML2;ADM;CXCL1;GJA1;CCND1;TMEM88;LAMP3;CASP3;KDR;CCR7;SYK;MMP1;SPHK1;WNT5A;FNDC3B;PLAUR;TET1;MMP10;ADAM17;IL1B;BIRC5;ITGA6;ROR2;MET;CD44;TLR2;ENG;BIRC3;NOTCH1;LEF1;TWIST1;CXCR4;SEMA3F;PTGS2;EGFR;MTDH;EFNB2;BCL2L11;DRAM1;PODXL;ZNF703;STAT6;IL12RB2;CAV1;TXNRD1;XRCC1;LAMB1;PRDX6;VEGFA;IL6;KLF6;CXCL12;CDK6;ID1;VIM;PDCD1;FGFR3;APOBEC3A;EZH2	2.6119	0	0	60/327	5.48134e-12	Oral cancer	0.183486
140	9.20622e-05	31.4338	Rare_Diseases_GeneRIF_Gene_Lists	SRC;SERPINE1;LRP5;NR3C1;THBS1;PLAC8;CCND1;CCL5;KDR;IL12B;IL10;IL33;IGFBP3;ANXA5;MMP3;VEGFC;BMP6;SMAD7;VEGFA;BMP4;IL6;CXCL12;IL1B;PPARG;CD44;ENG	2.60639	0	0	26/142	5.78466e-06	Kienbock's disease	0.183099
99	2.61391e-05	35.5774	Rare_Diseases_GeneRIF_Gene_Lists	NOTCH1;CXCL8;HDAC3;TWIST1;CXCR4;BRCA2;PTGS2;EGFR;MTDH;SOCS3;CCND1;CCR7;WNT1;SOX4;MMP1;CAV1;MACC1;VEGFC;NFKB1;VEGFA;IL6;CXCL12;BCL6;BIRC5;ACKR3;VIM;PDCD1;MET;CD44;EZH2	2.60394	0	0	30/164	1.16484e-06	Lymph node neoplasm	0.182927
24	4.93292e-08	55.4933	Rare_Diseases_GeneRIF_Gene_Lists	GALNT11;SPI1;CSF2;PTPRJ;IKZF1;CD38;CCR2;JAK1;IL15RA;LAG3;IL4R;SYK;IFNGR1;IFNGR2;WNT5A;PLAUR;RHOH;BCR;IRF3;BIRC5;SLC29A1;MET;NOTCH1;LEF1;CD79B;BCL2L11;CCL4;CCL3;STAT5A;IL33;TCF7L2;CCL22;IFNB1;CD70;CAV1;LILRB4;NFKB1;BMP6;NFKB2;CXCL10;CXCL12;BCL6;IL2RA;REL;CENPM;PDCD1;IL7R;PTPN2;BCL2L1	2.60265	0	0	49/268	5.49567e-10	Leukemia T-cell chronic	0.182836
43	1.09236e-06	45.913	Rare_Diseases_GeneRIF_Gene_Lists	ACHE;NOTCH1;SERPINE1;CXCR4;SLC1A3;ADM;ECE1;CLDN1;ETS1;THBS1;HDAC9;ICAM1;CASP3;KDR;STAT6;MBP;RAC1;LYN;TCF7L2;EDN1;JAG1;VCAM1;TNFSF14;SYK;MMP1;MMP3;TNFRSF1B;KLF2;VEGFA;BCR;IL1A;ADAM17;IL6;CXCL12;BIN1;COL4A1;IL1B;GCLM;RETREG1;CD44	2.59998	0	0	40/219	2.14188e-08	Binswanger's disease	0.182648
95	1.95004e-05	36.3323	Rare_Diseases_GeneRIF_Gene_Lists	CXCL8;FLT1;SERPINE1;LRP5;CXCR4;ADM;AHR;NR3C1;ICAM1;KDR;DAG1;CCN2;IL10;EDN1;PLAUR;TAP1;SOD2;NFKB1;TGFBR1;VEGFA;TGFBR3;IL6;CXCL12;DDIT3;IL1B;LTA;MET;ADA;IL18R1;TLR2;ENG	2.59577	0	0	31/170	8.34241e-07	Bronchopulmonary dysplasia	0.182353
512	0.0465732	11.7566	Rare_Diseases_GeneRIF_Gene_Lists	IL6;CCL5;CCL4;CCL3;TRIP10;NR3C1;TGFBR1;TGFBR2	2.58816	0	0	8/44	0.0106471	PARC syndrome	0.181818
151	9.75082e-05	30.8708	Rare_Diseases_GeneRIF_Gene_Lists	SRC;SERPINE1;LRP5;NR3C1;THBS1;PLAC8;CCND1;CCL5;KDR;IL12B;IL10;IL33;IGFBP3;ANXA5;MMP3;VEGFC;BMP6;SMAD7;VEGFA;BMP4;IL6;CXCL12;IL1B;PPARG;CD44;ENG	2.58816	0	0	26/143	6.60483e-06	Osteonecrosis	0.181818
117	4.02919e-05	33.7078	Rare_Diseases_GeneRIF_Gene_Lists	CX3CR1;NRP2;CXCL8;SERPINE1;EBI3;PTGS2;CXCL16;PDLIM2;UBC;ANKRD1;CCN2;MAP3K5;VCAM1;PLAUR;P3H4;TNFRSF1B;SOD2;SMAD7;VEGFA;CXCL10;ADAM17;IL6;COL4A2;DDIT3;IL2RA;ANGPTL4;PDCD1;HBEGF;GZF1	2.58007	0	0	29/160	2.11874e-06	Membranous nephropathy	0.18125
209	0.000564055	25.3816	Rare_Diseases_GeneRIF_Gene_Lists	IL10;MMP1;IFNB1;STAT2;MMP3;PDGFB;PLAUR;PTGS2;THBS1;EGFR;VEGFA;GJA1;MAFB;CDK6;DDIT3;KDR;PPARG;RAC1;MET;CD44;JAK1	2.577	0	0	21/116	5.27859e-05	Fibrosarcoma	0.181034
36	2.4454e-07	49.7251	Rare_Diseases_GeneRIF_Gene_Lists	NRP2;NOTCH1;FLT1;MAML2;PXN;PDGFB;PDGFA;TWIST1;MSANTD3;CXCL1;PTGS2;SBSN;AREG;THBS1;EGFR;MTDH;ALCAM;BCL2L11;CCND1;CXCR2;NBN;STAT5A;IL33;SPHK1;CAV1;MACC1;ANXA5;XRCC1;VEGFC;BMP6;VEGFA;P2RX7;CYLD;IL6;STAG2;CXCL12;GDNF;ID1;FSCN1;NUMB;BIRC5;PPARG;MET;CD44;ENG	2.57257	0	0	45/249	4.03207e-09	Salivary gland cancer adult	0.180723
154	0.000109011	30.3196	Rare_Diseases_GeneRIF_Gene_Lists	CD83;FLT1;CGAS;PLAT;DLL1;ICAM1;DLL4;LGALS1;CCL5;KDR;NEK2;ITGAV;IL10;IL15RA;IL33;SYK;IFNB1;TNFRSF9;NFKB1;VEGFA;P2RX7;CXCL10;IL6;IL1B;RETREG1;MYD88	2.57019	0	0	26/144	7.52975e-06	Hemorrhagic fever	0.180556
122	4.4032e-05	33.1645	Rare_Diseases_GeneRIF_Gene_Lists	CSF2;CD83;FLT1;CGAS;PLAT;DLL1;ICAM1;DLL4;LGALS1;CCL5;KDR;CCL3;NEK2;ITGAV;IL10;IL15RA;IL33;SYK;IFNB1;TNFRSF9;MMP3;NFKB1;VEGFA;P2RX7;CXCL10;IL6;IL1B;RETREG1;MYD88	2.56405	0	0	29/161	2.41352e-06	Viral hemorrhagic fever	0.180124
329	0.00664104	17.7096	Rare_Diseases_GeneRIF_Gene_Lists	TNFRSF9;NR3C1;NFKB1;ICAM1;TGFBR2;VEGFA;IL6;CDK6;CCND1;CXCR2;ID1;BIRC5;STAT6;PDCD1	2.55498	0	0	14/78	0.000976624	Castleman's disease	0.179487
330	0.00662098	17.7096	Rare_Diseases_GeneRIF_Gene_Lists	EDN1;CXCL8;IL4R;IFNGR1;SERPINE1;CXCR4;GP1BA;EGFR;CXCL12;IL1B;IL2RA;ACKR3;CD55;TLR2	2.55498	0	0	14/78	0.000976624	Hemolytic uremic syndrome	0.179487
91	1.35178e-05	36.7777	Rare_Diseases_GeneRIF_Gene_Lists	CX3CR1;NRP2;NOTCH1;TFRC;SERPINE1;NR3C1;CXCL3;BICD2;LGALS1;PDLIM2;UBC;KDR;ANKRD1;STAT6;CCN2;EDN1;ZHX2;IL4R;VCAM1;ZHX3;IGFBP3;PLAUR;SOD2;SMAD7;VEGFA;GREM1;TJP1;DDIT3;IL1B;REL;PPARG;ANGPTL4;GZF1	2.55299	0	0	33/184	5.54206e-07	Minimal change disease	0.179348
159	0.000120212	29.7798	Rare_Diseases_GeneRIF_Gene_Lists	CEBPA;CEBPB;SPI1;NOTCH1;HDAC3;CEBPE;AQP9;LEF1;CXCR4;PTGS2;ICAM1;BCL2L11;S100A10;STAT5A;STAT2;PLAUR;TNFRSF10B;G0S2;NFKB1;BCR;IL6;IL1B;ID1;BIRC5;CD44;BCL2L1	2.55246	0	0	26/145	8.57125e-06	Acute promyelocytic leukemia	0.17931
102	2.68649e-05	34.7056	Rare_Diseases_GeneRIF_Gene_Lists	CEBPA;CSF2;SPI1;CXCL8;SRC;PROS1;PDGFB;CXCR4;NR3C1;HDAC9;SOCS3;LGALS1;BCL2L11;PIM1;GBP2;SH2B3;JAK1;STAT5A;NFE2;IFNB1;OSM;GP1BA;VEGFA;BCR;IL6;CXCL12;IL23A;IL2RA;ID1;BCL2L1;EZH2	2.55076	0	0	31/173	1.2331e-06	Polycythemia vera	0.179191
171	0.000178165	28.4731	Rare_Diseases_GeneRIF_Gene_Lists	SPI1;NOTCH1;LEF1;TNFAIP3;CXCR4;IKZF1;BRCA2;EGFR;CD79B;CCND1;CD38;STAT6;RAC1;JAK1;IL10;CCL20;NFKB1;VEGFA;NR4A1;IL6;BCL6;PDCD1;MYD88;CD44;EZH2	2.54194	0	0	25/140	1.36561e-05	Lymphoma large-cell	0.178571
116	3.76186e-05	33.4058	Rare_Diseases_GeneRIF_Gene_Lists	CXCL8;SOCS3;MAP1LC3A;IFNL1;CASP3;IL12B;CD33;JAK1;IL12RB2;IFNAR2;IL10;IL4R;SYK;IFNGR1;IFNB1;SPHK1;STAT2;PLAUR;TAP1;TNFRSF1B;GJB2;IL6;IRF3;IL1B;IL2RA;DDIT4;PDCD1;MYD88;IL18R1;TLR2	2.54194	0	0	30/168	1.9614e-06	Measles	0.178571
234	0.00146733	22.195	Rare_Diseases_GeneRIF_Gene_Lists	IL10;NOTCH1;NCOA4;PLAUR;TWIST1;XRCC1;CXCR4;VEGFC;PTGS2;NFKB1;DUSP6;EGFR;VEGFA;CXCL12;CCND1;BIRC5;ACKR3;PPARG;MET	2.52769	0	0	19/107	0.000153664	Nonmedullary thyroid carcinoma with or without cell oxyphilia	0.17757
26	6.5452e-08	52.8405	Rare_Diseases_GeneRIF_Gene_Lists	SPI1;CSF2;CXCL8;TFRC;GFI1;ADM;PTPRJ;IKZF1;FCAR;CCND1;CD38;BAALC;MAP3K8;RAC1;TNFRSF18;PLAUR;TICAM1;BCR;ADAM17;IL1B;BIRC5;PPARG;SLC29A1;CD44;TLR2;PPARD;CEBPA;CEBPB;NOTCH1;CEBPE;CXCR4;TM9SF4;PLAC8;BCL2L11;NCR3LG1;STAT6;MYH11;CD300LF;VCAM1;TNFRSF9;PLK1;TNFRSF10B;LILRB2;NFKB1;IL6;MAFB;TNFSF9;ADGRL1;PDCD1;MYD88;EZH2	2.52076	0	0	51/288	7.87524e-10	Acute monoblastic leukemia	0.177083
490	0.0386374	11.9902	Rare_Diseases_GeneRIF_Gene_Lists	CXCL8;CSF2;CCND1;GOLIM4;KDR;ADM;PTGS2;EGFR;VEGFA	2.51204	0	0	9/51	0.00845408	Noma	0.176471
489	0.0387162	11.9902	Rare_Diseases_GeneRIF_Gene_Lists	MMP12;MMP1;PDGFB;STAT6;PTGS2;CKAP4;CD44;HBEGF;VEGFA	2.51204	0	0	9/51	0.00845408	Dermatofibroma	0.176471
375	0.0106888	15.817	Rare_Diseases_GeneRIF_Gene_Lists	IL10;ZFHX3;NOTCH1;SRC;XRCC1;PTGS2;MMP10;OVOL2;VEGFA;CCND1;REL;PPARG;ATF3	2.50072	0	0	13/74	0.00179099	Bowen's disease	0.175676
376	0.0106604	15.817	Rare_Diseases_GeneRIF_Gene_Lists	CXCL8;DST;MMP1;IGFBP3;LAMA3;G0S2;KLHL24;ADAM17;PKP1;ITGA6;VIM;RPS27A;PLEC	2.50072	0	0	13/74	0.00179099	Epidermolysis bullosa	0.175676
228	0.00121344	22.4676	Rare_Diseases_GeneRIF_Gene_Lists	IL10;CX3CR1;EDN1;TFRC;SERPINE1;CXCL1;BRCA2;TNFRSF1B;SERPINB7;FCAR;VEGFA;IL1A;IL6;CXCL12;IL1B;LTA;PPARG;CCN2;CCR2;TLR2	2.49735	0	0	20/114	0.000123831	Berger disease	0.175439
458	0.0288126	12.8212	Rare_Diseases_GeneRIF_Gene_Lists	GJA1;MMP1;CAV1;PDGFA;NR3C1;PTGS2;FGFRL1;ROBO1;STRA6;VEGFA	2.49735	0	0	10/57	0.00589348	Congenital diaphragmatic hernia	0.175439
191	0.000326885	26.145	Rare_Diseases_GeneRIF_Gene_Lists	IL10;IL15RA;IL33;NOTCH1;CAV1;TWIST1;TNFAIP3;CXCR4;IL27;ETS1;NFKB1;VEGFA;P2RX7;IL6;IL23A;GNA11;IL2RA;IL12B;RAC1;MET;SLC27A4;JAK1;TLR2;IL12RB2	2.4937	0	0	24/137	2.79688e-05	Uveal diseases	0.175182
221	0.000889301	23.263	Rare_Diseases_GeneRIF_Gene_Lists	STAT5A;CEBPA;SPI1;CD82;SYK;PLAUR;TWIST1;TET1;CXCR4;IKZF1;BCR;BCL2L11;CXCL12;IL1B;IL2RA;BAALC;BIRC5;PDCD1;CD33;BCL2L1;EZH2	2.4911	0	0	21/120	8.79789e-05	Acute myeloblastic leukemia without maturation	0.175
220	0.000893325	23.263	Rare_Diseases_GeneRIF_Gene_Lists	STAT5A;CEBPA;SPI1;CD82;SYK;PLAUR;TWIST1;TET1;CXCR4;IKZF1;BCR;BCL2L11;CXCL12;IL1B;IL2RA;BAALC;BIRC5;PDCD1;CD33;BCL2L1;EZH2	2.4911	0	0	21/120	8.79789e-05	Acute myeloblastic leukemia with maturation	0.175
238	0.0018546	21.1647	Rare_Diseases_GeneRIF_Gene_Lists	IL10;CCL22;CD82;CD70;IFNB1;NFKB1;ICAM1;NFKB2;VEGFA;CDC20;BCL2L11;PDLIM2;CCND1;IRF3;BIRC5;PDCD1;IKBKE;APOBEC3B;BIRC3	2.48131	0	0	19/109	0.000197526	Human T-cell leukemia virus type 1	0.174312
239	0.00184687	21.1647	Rare_Diseases_GeneRIF_Gene_Lists	IL10;CX3CR1;CXCL8;TFRC;PDGFB;TRAF1;CXCL16;TGFBR2;VEGFA;CXCL10;IL6;IL1B;IL2RA;ITGAV;CCN2;PDCD1;IL7R;TLR2;IL12RB2	2.48131	0	0	19/109	0.000197526	Primary biliary cirrhosis	0.174312
396	0.0163309	14.4744	Rare_Diseases_GeneRIF_Gene_Lists	CD79B;CCND1;CAV1;TNFRSF9;IL2RA;REL;CD38;RHOH;ROR2;NFKB1;MYD88;NFKB2	2.47563	0	0	12/69	0.00288921	Hairy cell leukemia	0.173913
304	0.00462919	18.2481	Rare_Diseases_GeneRIF_Gene_Lists	CAV1;LEF1;TWIST1;BRCA2;KLK10;EGFR;NFKB1;VEGFA;CYLD;GJA1;ALCAM;STAG2;COL4A1;ID1;SOX4;ENG	2.47563	0	0	16/92	0.00062919	Malignant cylindroma	0.173913
61	2.23403e-06	41.0534	Rare_Diseases_GeneRIF_Gene_Lists	SHMT1;TGFB1I1;SERPINE1;TWIST1;PSIP1;DBI;CXCL1;NR3C1;CLDN1;ANTXR1;AREG;HDAC9;EGFR;GJA1;NSDHL;ICOSLG;JAK1;IL4R;TXNRD1;OSM;TAP1;IL16;TRAF1;CKAP4;OVOL2;NFKB2;BCR;IL1A;CXCL10;IL6;VCAN;CXCL12;COL4A1;IL1B;IL2RA;LTA;PKP1;BIRC5;PPARG;PDCD1;RIN2	2.47301	0	0	41/236	6.17244e-08	Pseudopelade of Brocq	0.173729
51	1.35564e-06	42.6397	Rare_Diseases_GeneRIF_Gene_Lists	PTGER4;CEBPA;CEBPB;CXCL8;SEMA3A;TWIST1;TNFAIP3;AHR;CACNA1E;THBS1;EGFR;PLS3;RAC1;KCNN4;CCR2;LYN;IL10;EDN1;TSLP;SYK;CCL20;CAV1;TXNRD1;PLK1;ANXA5;OSM;PLAUR;ARFGAP3;NFKB1;TGFBR2;ADAM17;IL6;NPLOC4;CXCL12;IL1B;UNC119;PPARG;CALM1;RAB7B;IL7R;RAPGEF3;SLC26A6;TLR2	2.46814	0	0	43/248	3.1414e-08	Cholera	0.173387
123	4.71596e-05	31.6976	Rare_Diseases_GeneRIF_Gene_Lists	CXCL8;SDC4;PSIP1;BRCA2;PTGS2;ICAM1;DNAJB1;LGALS1;CASP3;CCL4;CCL3;IL12B;CCR2;IL10;IL4R;IFNB1;XRCC1;TNFRSF1B;TGFBR1;TGFBR2;VEGFA;P2RX7;CXCL10;IL1A;IL6;IRF3;IL1B;IL2RA;LTA;IL7R;TLR2	2.46526	0	0	31/179	2.60597e-06	Chagas disease	0.173184
502	0.042839	11.4458	Rare_Diseases_GeneRIF_Gene_Lists	CYP27B1;IL33;ADAM17;FLT1;MMP1;CCL5;BIRC5;SOD2;VEGFA	2.46373	0	0	9/52	0.00960249	Nasal polyposis familial	0.173077
63	2.44271e-06	40.5821	Rare_Diseases_GeneRIF_Gene_Lists	CEBPA;HDAC5;DYRK3;CEBPB;SPI1;LDB1;CEBPE;SERPINE1;PDGFB;PDGFA;CXCR4;IKZF1;NR3C1;BACH1;ETS1;HDAC9;ALCAM;HEY1;TBXA2R;CASP3;TAC3;ITGAV;STAT5A;LYN;MED1;NFE2;PIAS3;NFYA;PLK2;INHBA;USF1;VEGFA;IL6;CXCL12;IRF3;IL1B;BIRC5;ACKR2;RAB7B;EZH2;TLR2	2.46257	0	0	41/237	6.96673e-08	Gata1 Gene	0.172996
207	0.000542172	24.3666	Rare_Diseases_GeneRIF_Gene_Lists	NOTCH1;CEBPE;PLK1;ARID5B;XRCC1;TNFAIP3;CXCR4;IKZF1;NR3C1;NFKB1;BCR;BCL2L11;CXCL12;CDK6;CCND1;BCL6;IL2RA;CCN2;TCF3;IL7R;SH2B3;EZH2;CRLF2	2.46167	0	0	23/133	5.02548e-05	Acute lymphoblastic leukemia	0.172932
250	0.00199643	20.6706	Rare_Diseases_GeneRIF_Gene_Lists	STAT5A;FLT1;PPP1R13B;BCL2A1;TWIST1;SERPINB9;CLDN1;EGFR;VEGFA;ADAMTS4;TJP1;PLAGL1;ID1;REL;PPARG;ACKR2;PDCD1;ADA;CD44	2.45875	0	0	19/110	0.000223309	Hydatidiform mole	0.172727
41	9.6303e-07	43.7637	Rare_Diseases_GeneRIF_Gene_Lists	CXCL8;HDAC3;LRP5;CXCR4;PTGS2;AREG;ETS1;NTN1;EGFR;ADAMTS4;GJA1;ANKH;HEY1;DNAJB6;CASP3;ITGAV;RAC1;TCF7L2;EDN1;MMP1;PTCH1;ANXA5;MMP3;P3H2;VEGFC;INHBA;NFKB1;TGFBR1;VEGFA;BMP4;IL1A;IL6;CXCL12;IL1B;ID1;CHI3L2;BIRC5;PPARG;ITGA6;ROR2;FGFR3;MET;CD44;ENG;BCL2L1	2.45429	0	0	45/261	1.80246e-08	Cartilaginous cancer	0.172414
337	0.00668847	16.9354	Rare_Diseases_GeneRIF_Gene_Lists	IL10;MMP1;SERPINE1;MMP3;TWIST1;PLAT;PTGS2;VEGFA;IL6;CXCL12;LTA;BIRC5;CCN2;FGFR3;ENG	2.45429	0	0	15/87	0.00100744	Oral submucous fibrosis	0.172414
218	0.000817757	23.086	Rare_Diseases_GeneRIF_Gene_Lists	NOTCH1;CXCL8;WNT5A;PLK1;CXCR4;OLIG2;EGFR;MTDH;VEGFA;GJA1;IL6;BCL2L11;CXCL12;CCND1;CASP3;BIRC5;RAC1;PDCD1;FGFR3;MET;CD44;EZH2	2.44662	0	0	22/128	7.98078e-05	Astroblastoma	0.171875
219	0.00081404	23.086	Rare_Diseases_GeneRIF_Gene_Lists	NOTCH1;CXCL8;WNT5A;PLK1;CXCR4;OLIG2;EGFR;MTDH;VEGFA;GJA1;IL6;BCL2L11;CXCL12;CCND1;CASP3;BIRC5;RAC1;PDCD1;FGFR3;MET;CD44;EZH2	2.44662	0	0	22/128	7.98078e-05	Gliomatosis cerebri	0.171875
150	9.70206e-05	29.1638	Rare_Diseases_GeneRIF_Gene_Lists	CX3CR1;NOTCH1;CXCL8;FLT1;SEMA3A;SERPINE1;CXCR4;CXCL1;NR3C1;FCAR;ICAM1;PODXL;CCN2;CCR2;IL10;VCAM1;SYK;PLAUR;TNFRSF1B;SERPINB7;NFKB1;VEGFA;CXCL10;IL6;CXCL12;IL23A;IL1B;IL2RA;DNASE1	2.44267	0	0	29/169	6.52857e-06	Glomerulonephritis	0.171598
410	0.0178474	13.9664	Rare_Diseases_GeneRIF_Gene_Lists	IL10;CYP27B1;IL33;IL6;CDK6;TNFAIP3;TRAF1;VIM;SH2B3;PTPN2;ICAM1;NFKB2	2.44026	0	0	12/70	0.00326884	Rheumatoid vasculitis	0.171429
137	8.51327e-05	29.5052	Rare_Diseases_GeneRIF_Gene_Lists	NOTCH1;CXCL8;FLT1;PDGFB;CXCR4;PTGS2;EGFR;DLL4;KDR;CCN2;IL10;TCF7L2;PBRM1;IL4R;MMP1;IGFBP3;CAV1;MMP3;TFEB;XRCC1;SMARCA2;VEGFA;IL6;CXCL12;IL2RA;BIRC5;PDCD1;MET;CD44;EZH2	2.4264	0	0	30/176	5.23543e-06	Renal cell carcinoma 4	0.170455
11	9.68632e-10	63.0219	Rare_Diseases_GeneRIF_Gene_Lists	SPI1;CSF2;CXCL8;TRAF3IP2;NCF2;RTKN2;TNFAIP3;CGAS;IL27;CXCL1;IKZF1;CXCL3;ICAM1;GJA1;CCND1;PLS3;CCR7;NBN;RAC1;MAP2K3;IL10;TNFRSF18;ANXA5;PLAUR;IL16;MMP10;RGMA;TGFBR2;EEF1A1;DNAJC2;IL23A;IL1B;ORAI1;CD44;NOTCH1;TCF7;PDGFB;CXCR4;PTGS2;CORO1A;STX11;CD79B;NT5E;IFNL1;CCL5;CCL4;CCL3;CD55;STAT5A;TCF7L2;CCL20;IFNB1;STAT2;TNFRSF10B;SOD2;NFKB1;USF1;NFKB2;P2RX7;TJP1;CXCL10;KLF6;CXCL12;BCL6;IL2RA;PDCD1;VIM;MYD8…	2.4252	0	0	69/405	5.17985e-12	Lymphocytes absent	0.17037
243	0.00184963	20.5359	Rare_Diseases_GeneRIF_Gene_Lists	NOTCH1;IGFBP3;TWIST1;TNFAIP3;CXCR4;PTGS2;SMARCA2;NFKB1;EGFR;MTDH;SMAD7;VEGFA;IL6;CXCL12;CCND1;BIRC5;PDCD1;MET;CD44;EZH2	2.41269	0	0	20/118	0.000201118	Esophageal cancer	0.169492
242	0.00185724	20.5359	Rare_Diseases_GeneRIF_Gene_Lists	STAT5A;CEBPA;SPI1;CD82;SYK;PLAUR;TWIST1;TET1;CXCR4;IKZF1;BCR;BCL2L11;CXCL12;IL1B;IL2RA;BAALC;PDCD1;CD33;BCL2L1;EZH2	2.41269	0	0	20/118	0.000201118	Acute myelocytic leukemia	0.169492
76	5.15046e-06	37.514	Rare_Diseases_GeneRIF_Gene_Lists	NRP2;NOTCH1;MAML2;PXN;LEF1;TWIST1;CXCR4;BRCA2;SBSN;EGFR;GJA1;ALCAM;MAP1LC3A;CCND1;PIM1;CCR7;SOX4;SPHK1;PTCH1;CAV1;MACC1;PLAUR;VEGFC;SOD2;KLK10;NFKB1;VEGFA;TGFBR3;CYLD;STAG2;MMP15;COL4A1;ID1;RIOX2;NUMB;BIRC5;VIM;MET;CD44;ENG	2.41269	0	0	40/236	1.76732e-07	Poncet-Spiegler's cylindroma	0.169492
141	9.30387e-05	29.0553	Rare_Diseases_GeneRIF_Gene_Lists	ACHE;NFAT5;TNFAIP3;LRP4;CXCR4;IL27;NR3C1;LGALS1;PIM1;IL12B;CCR7;CD55;CCR2;IL10;IL4R;CCL22;TSLP;IFNGR1;IFNB1;MMP3;VEGFA;FOSL1;CXCL10;IL1A;IL6;CXCL12;LTA;BIRC5;PDCD1;AGRN	2.41269	0	0	30/177	5.88748e-06	Myasthenia gravis	0.169492
94	1.8175e-05	33.8692	Rare_Diseases_GeneRIF_Gene_Lists	CX3CR1;SELPLG;OGG1;TNFAIP2;LRP5;TWIST1;CXCR4;ADM;EGFR;FCAR;ICAM1;NT5E;CCND1;CASP3;STAT6;IL10;TNFRSF9;MMP3;PLAUR;XRCC1;SOD2;SMARCA2;NFKB1;VEGFA;BATF;TGFBR2;MMP12;CYLD;IL1A;IL2RA;REL;LTA;PDCD1;MET;CD44;TLR2	2.40589	0	0	36/213	7.69441e-07	Oral pharyngeal disorders	0.169014
182	0.000224969	26.1979	Rare_Diseases_GeneRIF_Gene_Lists	CXCL8;TRAF3IP2;TNFAIP3;IL27;PTPRK;PTGS2;ZFP36;PSTPIP1;IRAK2;IL12B;RPS27A;STAT5A;IL10;IL33;TSLP;SERPIND1;MMP1;RHBDF2;PLAUR;SOD2;CXCL10;ADAM17;IL6;IL23A;IL1B;FKBP5;TLR2	2.40214	0	0	27/160	1.83464e-05	Infectious arthritis	0.16875
46	1.24124e-06	41.8913	Rare_Diseases_GeneRIF_Gene_Lists	ZNF395;SPI1;NOTCH1;SRC;CUL1;TWIST1;CXCR4;BRCA2;ICAM1;CD79B;NT5E;CCND1;PIM1;CD38;SOX5;S100A10;JAK1;LYN;IL10;NFE2;VCAM1;TNFSF14;SYK;IFNB1;AIP;RHOH;VEGFC;SSTR2;NFKB1;KLF2;VEGFA;NR4A1;IL6;NR4A3;CDK6;CLCN4;BCL6;PALLD;LTA;ORAI1;BIRC5;PPARG;MYD88;EZH2;FKBP5;BIRC3	2.39855	0	0	46/273	2.59974e-08	Spleen neoplasm	0.168498
324	0.00623542	16.8054	Rare_Diseases_GeneRIF_Gene_Lists	IL10;TFAP2A;CXCL8;FLT1;NOTCH1;VCAM1;JAG1;MMP3;ECE1;ICAM1;ROBO1;TGFBR2;VEGFA;GJA1;IL6;STRA6	2.39745	0	0	16/95	0.00090308	Fallot tetralogy	0.168421
131	5.70061e-05	30.2212	Rare_Diseases_GeneRIF_Gene_Lists	NOTCH1;GDI1;PDGFB;PDGFA;PTGS2;EGFR;MTDH;PIK3C2B;GJA1;LGALS1;CCND1;MBP;KIF1B;CCR2;TFAP2A;IL10;CAV1;WNT5A;RAB27B;OLIG2;SSTR2;SMARCA2;PRDX6;VEGFA;KLF6;CDK6;BHLHE40;ROR2;INA;MET;CD44;EZH2	2.39745	0	0	32/190	3.3533e-06	Oligoastrocytoma	0.168421
290	0.00347713	18.449	Rare_Diseases_GeneRIF_Gene_Lists	IL10;EDN1;VCAM1;FLT1;TFRC;EPB41;SERPINE1;BACH1;PLA2G7;THBS1;NFKB1;ICAM1;VEGFA;IL6;IL1B;PPARG;KCNN4;CD55	2.39465	0	0	18/107	0.000450912	Congenital hemolytic anemia	0.168224
267	0.00267212	19.2673	Rare_Diseases_GeneRIF_Gene_Lists	EDN1;VCAM1;FLT1;SERPINE1;ADM;NR3C1;THBS1;NFKB1;ACVR2A;ICAM1;VEGFA;LGALS1;CASP3;IL1B;LTA;TAC3;PPARG;CD55;ENG	2.39347	0	0	19/113	0.00031913	HELLP syndrome	0.168142
253	0.00199719	20.0836	Rare_Diseases_GeneRIF_Gene_Lists	IL10;VCAM1;CXCL8;HDAC3;MMP1;SERPINE1;MMP3;GP1BA;PLA2G7;ICAM1;VEGFA;ADAMTS4;ADAM17;IL6;COL4A2;CCL5;CCL3;ACKR2;CCN2;S100A10	2.39242	0	0	20/119	0.000226064	Cardiac rupture	0.168067
236	0.00151744	20.8982	Rare_Diseases_GeneRIF_Gene_Lists	IL10;CSF2;SPI1;IFNB1;SERPINE1;NFKB1;CXCL16;EEF1A1;CXCL10;IL1A;ADAM17;IL6;KLF6;UBB;IRF3;CASP3;IL1B;CCL5;IL12B;STAT6;BCL2L1	2.39146	0	0	21/125	0.000160264	SARS	0.168
174	0.000187848	26.5664	Rare_Diseases_GeneRIF_Gene_Lists	C1QB;SEMA3A;SERPINE1;TNFAIP3;CXCR4;IL27;IKZF1;NR3C1;ETS1;ICAM1;CASP3;CCR2;IL10;IL33;VCAM1;PLAUR;TNFRSF1B;VEGFA;CXCL10;ADAM17;IL6;CXCL12;IL23A;IL1B;IL2RA;DNASE1;VIM;PDCD1	2.38669	0	0	28/167	1.46495e-05	Lupus nephritis	0.167665
25	6.74069e-08	49.8978	Rare_Diseases_GeneRIF_Gene_Lists	CXCL8;GFI1;SERPINE1;CGAS;IL27;ICAM1;CXCL16;GJA1;PEA15;IL12B;CD38;ITGAV;IER3;CCR2;IL10;IL15RA;IFNGR2;PLAUR;TAP1;SERPINB9;IL17RA;IL1A;IRF3;IL23A;COL4A1;IL1B;PPARG;ROR2;TLR2;CX3CR1;NOTCH1;HDAC3;CXCR4;PTGS2;THBS1;EGFR;DNAJB6;CCL5;CXCR2;CCL4;CCL3;MBP;JAG1;CCL22;CCL20;IFNB1;CD70;TNFRSF10B;NFKB1;GJB2;IL6;CXCL12;IL2RA;VIM;PDCD1;APOBEC3A;EZH2	2.37944	0	0	57/341	7.81007e-10	Cytomegalic inclusion disease	0.167155
158	0.000117366	27.7517	Rare_Diseases_GeneRIF_Gene_Lists	GDI1;PDGFB;PDGFA;PTGS2;EGFR;MTDH;PIK3C2B;GJA1;LGALS1;CCND1;MBP;KIF1B;CCR2;TFAP2A;IL10;CAV1;WNT5A;OLIG2;SSTR2;SMARCA2;PRDX6;VEGFA;KLF6;CDK6;BHLHE40;ROR2;INA;MET;CD44;EZH2	2.37248	0	0	30/180	8.31604e-06	Oligodendroglioma	0.166667
398	0.0163599	13.8552	Rare_Diseases_GeneRIF_Gene_Lists	IL10;SYK;NFKB1;SOCS3;CXCL10;IL6;BCL2L11;IRF3;IL1B;ITGAV;ITGA6;PDCD1;TLR2	2.37248	0	0	13/78	0.00290891	Congenital varicella syndrome	0.166667
400	0.0162783	13.8552	Rare_Diseases_GeneRIF_Gene_Lists	IL10;CXCL8;CSF2;TPM4;PROS1;PDGFB;CXCR4;RAB27A;GP1BA;VEGFA;CXCL12;CCND1;IL1B	2.37248	0	0	13/78	0.00290891	Thrombocytopenia essential	0.166667
399	0.016319	13.8552	Rare_Diseases_GeneRIF_Gene_Lists	IL10;SH2D2A;IL27;NR3C1;TNFRSF1B;ICAM1;IL1B;IL2RA;IL12B;PDCD1;ST6GALNAC4;ICOSLG;TLR2	2.37248	0	0	13/78	0.00290891	Guillain-Barre syndrome	0.166667
229	0.00124435	21.2742	Rare_Diseases_GeneRIF_Gene_Lists	TPD52;CD82;MMP1;SRC;IGFBP3;CAV1;OGG1;DAB2IP;CXCR4;BRCA2;ETS1;KLK10;NFKB1;EGFR;VEGFA;IL6;CCND1;ID1;PIM1;BIRC5;NBN;EZH2	2.37248	0	0	22/132	0.00012754	Familial prostate cancer	0.166667
397	0.016401	13.8552	Rare_Diseases_GeneRIF_Gene_Lists	IL10;SH2D2A;IL27;NR3C1;TNFRSF1B;ICAM1;IL1B;IL2RA;IL12B;PDCD1;ST6GALNAC4;ICOSLG;TLR2	2.37248	0	0	13/78	0.00290891	Acute idiopathic polyneuritis	0.166667
493	0.0386486	11.309	Rare_Diseases_GeneRIF_Gene_Lists	NCF1;CCL4L2;CCL4;CCL3;RAB27A;IKZF1;STX11;NFKB1;CCR2;NFKB2	2.37248	0	0	10/60	0.00850821	Immune deficiency familial variable	0.166667
157	0.000118109	27.7517	Rare_Diseases_GeneRIF_Gene_Lists	GDI1;PDGFB;PDGFA;PTGS2;EGFR;MTDH;PIK3C2B;GJA1;LGALS1;CCND1;MBP;KIF1B;CCR2;TFAP2A;IL10;CAV1;WNT5A;OLIG2;SSTR2;SMARCA2;PRDX6;VEGFA;KLF6;CDK6;BHLHE40;ROR2;MET;INA;CD44;EZH2	2.37248	0	0	30/180	8.31604e-06	Anaplastic oligodendroglioma	0.166667
385	0.0118823	14.6925	Rare_Diseases_GeneRIF_Gene_Lists	IL10;IL33;IL4R;MMP3;TNFRSF1B;IL1A;CXCL10;IL6;FTH1;IL1B;IL2RA;ADA;IL18R1;MYD88	2.37248	0	0	14/84	0.00204392	Still's disease adult onset	0.166667
338	0.00671473	16.3546	Rare_Diseases_GeneRIF_Gene_Lists	MMP1;TCF7;CXCR4;ADM;NR3C1;CYP27B1;CXCL10;IL2RA;DNASE1;PDCD1;CD69;SH2B3;CD44;PTPN2;CCR2;FKBP5	2.37248	0	0	16/96	0.00101439	Addison's disease	0.166667
111	3.41575e-05	31.362	Rare_Diseases_GeneRIF_Gene_Lists	NOTCH1;CXCL8;FLT1;PDGFB;BHLHE41;TWIST1;CXCR4;PCDH17;EGFR;CDC20;BCL2L11;ZC3H12A;CXCR2;KDR;MAP3K8;KDM6B;IL33;ZHX2;PBRM1;CAV1;TFEB;DAB2IP;IL16;VASH1;NFKB1;VEGFA;IL6;KLF6;BIRC5;ACKR3;PDCD1;MET;CD44;EZH2;ENG	2.36124	0	0	35/211	1.70483e-06	Papillary renal cell carcinoma	0.165877
109	3.47785e-05	31.362	Rare_Diseases_GeneRIF_Gene_Lists	NOTCH1;CXCL8;FLT1;PDGFB;BHLHE41;TWIST1;CXCR4;PCDH17;EGFR;CDC20;BCL2L11;ZC3H12A;CXCR2;KDR;MAP3K8;KDM6B;IL33;ZHX2;PBRM1;CAV1;TFEB;DAB2IP;IL16;VASH1;NFKB1;VEGFA;IL6;KLF6;BIRC5;ACKR3;PDCD1;MET;CD44;EZH2;ENG	2.36124	0	0	35/211	1.70483e-06	Clear cell renal cell carcinoma	0.165877
110	3.44652e-05	31.362	Rare_Diseases_GeneRIF_Gene_Lists	NOTCH1;CXCL8;FLT1;PDGFB;BHLHE41;TWIST1;CXCR4;PCDH17;EGFR;CDC20;BCL2L11;ZC3H12A;CXCR2;KDR;MAP3K8;KDM6B;IL33;ZHX2;PBRM1;CAV1;TFEB;DAB2IP;IL16;VASH1;NFKB1;VEGFA;IL6;KLF6;BIRC5;ACKR3;PDCD1;MET;CD44;EZH2;ENG	2.36124	0	0	35/211	1.70483e-06	Collecting duct carcinoma	0.165877
107	3.54226e-05	31.362	Rare_Diseases_GeneRIF_Gene_Lists	NOTCH1;CXCL8;FLT1;PDGFB;BHLHE41;TWIST1;CXCR4;PCDH17;EGFR;CDC20;BCL2L11;ZC3H12A;CXCR2;KDR;MAP3K8;KDM6B;IL33;ZHX2;PBRM1;CAV1;TFEB;DAB2IP;IL16;VASH1;NFKB1;VEGFA;IL6;KLF6;BIRC5;ACKR3;PDCD1;MET;CD44;EZH2;ENG	2.36124	0	0	35/211	1.70483e-06	Chromophil renal cell carcinoma	0.165877
108	3.50976e-05	31.362	Rare_Diseases_GeneRIF_Gene_Lists	NOTCH1;CXCL8;FLT1;PDGFB;BHLHE41;TWIST1;CXCR4;PCDH17;EGFR;CDC20;BCL2L11;ZC3H12A;CXCR2;KDR;MAP3K8;KDM6B;IL33;ZHX2;PBRM1;CAV1;TFEB;DAB2IP;IL16;VASH1;NFKB1;VEGFA;IL6;KLF6;BIRC5;ACKR3;PDCD1;MET;CD44;EZH2;ENG	2.36124	0	0	35/211	1.70483e-06	Chromophobe renal cell carcinoma	0.165877
260	0.00244353	19.2131	Rare_Diseases_GeneRIF_Gene_Lists	IL10;EDN1;CXCL8;FLT1;SERPINE1;TAP1;CXCR4;NR3C1;SOD2;NFKB1;VEGFA;IL1A;IL6;CXCL12;IL1B;KDR;LTA;ADA;IL18R1;TLR2	2.35287	0	0	20/121	0.000284207	Respiratory distress syndrome infant	0.165289
153	0.000107997	27.7267	Rare_Diseases_GeneRIF_Gene_Lists	FLT1;CD82;SRC;PTGS2;THBS1;HDAC9;EGFR;LGALS1;CCND1;ADGRE5;PODXL;PLAGL1;KDR;TPD52;GADD45B;CAV1;NDC80;VEGFA;VCAN;DDIT3;FSCN1;BIRC5;PPARG;ROR2;VIM;SLC29A1;CD68;MET;CD44;ENG;HBEGF	2.34724	0	0	31/188	7.41154e-06	Leiomyosarcoma	0.164894
84	1.03267e-05	34.5717	Rare_Diseases_GeneRIF_Gene_Lists	NOTCH1;CXCL8;TRAF3IP2;RTKN2;CXCR4;CGAS;IL27;CXCL1;IKZF1;CXCL3;CORO1A;IFNL1;CCL5;CCL4;CCL3;RAC1;NBN;STAT5A;IL10;MAP2K3;TCF7L2;CCL20;IFNB1;STAT2;TNFRSF18;PLAUR;IL16;SOD2;NFKB1;USF1;TGFBR2;CXCL10;DNAJC2;CXCL12;BCL6;IL23A;IL2RA;ORAI1;VIM;PDCD1	2.34319	0	0	40/243	3.91164e-07	Absent T lymphocytes	0.164609
470	0.0317221	11.7132	Rare_Diseases_GeneRIF_Gene_Lists	IL6;FLT1;KDR;BIRC5;TWIST1;ADM;RAC1;PTGS2;SOD2;EGFR;VEGFA	2.33707	0	0	11/67	0.00665824	Adrenal medulla cancer	0.164179
251	0.00200619	19.613	Rare_Diseases_GeneRIF_Gene_Lists	STAT5A;CEBPA;SPI1;NOTCH1;ARID5B;TET1;CXCR4;IKZF1;VEGFA;BCR;BCL2L11;CXCL12;CDK6;IL1B;IL2RA;BAALC;PDCD1;IL7R;CD33;EZH2;CRLF2	2.33541	0	0	21/128	0.000225294	Acute non lymphoblastic leukemia	0.164062
266	0.00267177	18.7942	Rare_Diseases_GeneRIF_Gene_Lists	IL10;FLT1;MMP1;IGFBP3;SERPINE1;MMP3;PLA2G7;TGFBR1;TGFBR2;VEGFA;MMP12;IL1A;IL6;VCAN;CASP3;IL1B;IL2RA;LTA;CCN2;TLR2	2.33359	0	0	20/122	0.000317897	Coronary artery aneurysm	0.163934
289	0.00347381	17.9733	Rare_Diseases_GeneRIF_Gene_Lists	IL10;SPAG9;NCF1;SYK;CD70;IGFBP3;MMP3;CXCL16;VEGFA;SOCS3;IL6;FAM167A;IL23A;IL1B;CCL5;IL2RA;IL12B;CCL1;DNASE1	2.33157	0	0	19/116	0.000448933	Cutaneous lupus erythematosus	0.163793
356	0.00799633	15.4946	Rare_Diseases_GeneRIF_Gene_Lists	IL10;IL33;EDN1;CXCL8;TFRC;SERPINE1;ADM;CXCL16;ICAM1;NFKB2;VEGFA;IL6;IL1B;CCL5;MET;TLR2	2.32406	0	0	16/98	0.00127214	Henoch-Schonlein purpura	0.163265
277	0.00286571	18.3857	Rare_Diseases_GeneRIF_Gene_Lists	PBRM1;NOTCH1;CXCL8;MMP3;CXCR4;VEGFC;PTGS2;NFKB1;EGFR;VEGFA;SOCS3;IL6;CXCL12;CCND1;FSCN1;PPARG;VIM;MET;CD44;EZH2	2.31461	0	0	20/123	0.000355021	Intrahepatic cholangiocarcinoma	0.162602
276	0.00287606	18.3857	Rare_Diseases_GeneRIF_Gene_Lists	IL10;CX3CR1;CD70;TNFRSF18;RAB27A;CXCR4;IKZF1;TNFRSF1B;NFKB1;TGFBR1;CXCL16;NFKB2;TGFBR2;IL1A;IL6;NLRP12;IL1B;IL2RA;BHLHE40;CD38	2.31461	0	0	20/123	0.000355021	Common variable immunodeficiency	0.162602
475	0.03513	11.2816	Rare_Diseases_GeneRIF_Gene_Lists	P2RX7;CXCL8;SCO1;SPHK1;WNT5A;PTGER3;ATP2B4;MAP3K8;AHR;PTGS2;EGFR	2.3027	0	0	11/68	0.00745181	PROSTAGLANDIN-ENDOPEROXIDE SYNTHASE DEFICIENCY	0.161765
241	0.00184551	19.6238	Rare_Diseases_GeneRIF_Gene_Lists	IL10;CX3CR1;EDN1;NOTCH1;VCAM1;SERPINE1;SOD2;DKK2;NFKB1;EGFR;VEGFA;SLC4A7;IL6;CXCL12;CCND1;IL12B;PPARG;CCN2;BID;MET;CCR2;TLR2	2.3027	0	0	22/136	0.000199025	Alexander disease	0.161765
199	0.000450491	23.2972	Rare_Diseases_GeneRIF_Gene_Lists	CPM;CEBPA;CEBPB;CXCL8;FLT1;SERPINE1;NAB2;PTGS2;HEY1;CASP3;TP53INP2;STAT6;TPD52;RANBP2;SSTR2;SOD2;NDC80;VEGFA;IL6;KLF6;DDIT3;BIRC5;PPARG;FGFR3;MET;OPTN;HBEGF	2.30145	0	0	27/167	4.01507e-05	Liposarcoma	0.161677
175	0.000205445	25.3378	Rare_Diseases_GeneRIF_Gene_Lists	CXCL8;TRAF3IP2;SEMA3A;SERPINE1;EBI3;TNFAIP3;ETS1;PSTPIP1;IL12B;CCN2;IL10;IL33;VCAM1;TSLP;MMP1;IFNB1;CAV1;TNFRSF18;MMP3;NFKB1;VEGFA;CXCL10;IL1A;IL6;IL1B;LTA;PDCD1;CD44;PTPN2;TLR2	2.29595	0	0	30/186	1.61133e-05	Polyarthritis systemic	0.16129
513	0.0466804	10.4195	Rare_Diseases_GeneRIF_Gene_Lists	CXCL10;EDN1;MMP1;CCL5;CAV1;NAB2;ITGAV;CCN2;VEGFA;SMAD7	2.29595	0	0	10/62	0.0106924	Localized scleroderma	0.16129
38	4.66023e-07	42.7514	Rare_Diseases_GeneRIF_Gene_Lists	NRP2;SPI1;CSF2;PSIP1;IKZF1;LGALS1;CASP3;PIM1;BAALC;MAP3K8;JAK1;IL10;PTGIR;SYK;TICAM1;DUSP6;TGFBR1;BCR;SFRP2;IL23A;BIRC5;CD44;TLR2;PPARD;CEBPA;EPB41;CEBPE;PTGER2;LEF1;CXCR4;EGFR;MYH11;BID;CD300LF;SH2B3;S100A10;STAT5A;NFE2;PLK2;STAT2;CAV1;XRCC1;G0S2;LILRB2;IL6;CXCL12;CDK6;IL2RA;VIM;PDCD1;MYD88;PTPN2;EZH2;BCL2L1	2.29458	0	0	54/335	8.09933e-09	Acute myeloblastic leukemia type 2	0.161194
136	7.56087e-05	28.1812	Rare_Diseases_GeneRIF_Gene_Lists	HCN4;ACHE;B4GALT3;SNAP25;PKDCC;OGG1;TGFB1I1;PTGER2;GLIS3;PTGS2;THBS1;CCN2;RAC1;IL10;EDN1;CAV2;MMP1;WNT7B;CAV1;MMP3;XRCC1;TNFRSF1B;PLEKHA7;NFKB1;TGFBR1;VEGFA;MMP12;TGFBR3;IL1A;IL6;IL1B;PPARG;OPTN;TLR2	2.29377	0	0	34/211	4.61604e-06	Glaucoma iridogoniodysgenesia	0.161137
299	0.00418101	17.1662	Rare_Diseases_GeneRIF_Gene_Lists	NCF1;PROS1;IGFBP3;CAV1;SERPINE1;PLAUR;AHR;NR3C1;NFKB1;EGFR;KLF2;TGFBR2;VEGFA;IL6;KDR;PPARG;MYD88;EZH2;TLR2	2.29206	0	0	19/118	0.000558959	Factor 2 deficiency	0.161017
67	3.60968e-06	36.6974	Rare_Diseases_GeneRIF_Gene_Lists	CXCL8;FLT1;SRC;OGG1;PDGFA;TWIST1;CXCR4;PTGS2;ETS1;EGFR;MT2A;BCL2L11;CCND1;CASP5;CASP3;KDR;BID;NTSR1;CTHRC1;IL10;IL33;CAV1;VEGFC;RAB27B;VEGFA;BCR;TJP1;SMTN;CENPF;ADAM17;IL6;VCAN;CXCL12;BCL6;IL23A;FSCN1;ORAI1;BIRC5;KCTD12;ROR2;PDCD1;FGFR3;MET;MGLL;CD44;ENG	2.28953	0	0	46/286	1.09384e-07	Gastrointestinal Stromal Tumors	0.160839
203	0.000491641	22.9133	Rare_Diseases_GeneRIF_Gene_Lists	NFAT5;CXCL16;ICAM1;GJA1;LGALS1;DAG1;CD55;IL10;VCAM1;IFNGR1;IFNGR2;PLAUR;TICAM1;TNFRSF1B;NFKB1;CXCL10;IL1A;ADAM17;IL6;CXCL12;DDIT3;BIRC5;PDCD1;CD69;IL7R;MYD88;TLR2	2.28775	0	0	27/168	4.46947e-05	Myocarditis	0.160714
426	0.0214206	12.5714	Rare_Diseases_GeneRIF_Gene_Lists	IL10;IL33;CXCL8;CCL20;ADM;INHBA;THBS1;IL6;CASP3;IL1B;MYD88;APOBEC3A;TLR2	2.28461	0	0	13/81	0.00407602	Intrauterine infections	0.160494
206	0.000538745	22.5364	Rare_Diseases_GeneRIF_Gene_Lists	NOTCH1;CXCR4;PTGS2;CLDN1;THBS1;EGFR;CCND1;KDR;S1PR3;IL10;CAV1;PLK1;NCOA4;PLAUR;VEGFC;SOD2;NFKB1;VEGFA;P2RX7;NR4A1;IL6;CXCL12;ID1;BIRC5;PPARG;MET;EZH2	2.27421	0	0	27/169	4.96971e-05	Thyroid cancer follicular	0.159763
389	0.0129196	13.8537	Rare_Diseases_GeneRIF_Gene_Lists	IL10;SYK;MACC1;SERPINE1;VEGFC;OLIG2;BRCA2;SAT1;NTN1;PLA2G7;EGFR;VEGFA;IL6;KCNN4;KPNA1	2.27152	0	0	15/94	0.00224539	Kohler disease	0.159574
487	0.0382452	10.8688	Rare_Diseases_GeneRIF_Gene_Lists	IL10;MMP12;CXCL8;SERPINE2;SERPIND1;MMP1;IL1B;RGS16;SERPINE1;MMP3;TFEB	2.26933	0	0	11/69	0.00831713	Alpha 1-antitrypsin deficiency	0.15942
407	0.0175442	13.0166	Rare_Diseases_GeneRIF_Gene_Lists	CXCR4;PTGS2;EGFR;VEGFA;P2RX7;CENPF;MAP1LC3A;BCL2L11;CCND1;IL1B;P2RY2;ID1;ITGAV;RAC1	2.26464	0	0	14/88	0.00318986	Nodular melanoma	0.159091
275	0.00282481	18.0377	Rare_Diseases_GeneRIF_Gene_Lists	NOTCH1;PTCH1;PLK1;CXCR4;NFKB1;EGFR;VEGFA;P2RX7;IL6;BCL2L11;CXCL12;CCND1;CASP3;ID1;KDR;BIRC5;NBN;RAC1;MET;CD44;EZH2	2.26464	0	0	21/132	0.000347437	Ependymoblastoma	0.159091
237	0.00183352	19.2947	Rare_Diseases_GeneRIF_Gene_Lists	IL10;PTGER4;IL33;CSF2;IL27;NR3C1;TNFRSF1B;NFKB1;TJP1;ADAM17;IL6;CDK6;PER3;IL23A;DLG5;IL1B;IL12B;PPARG;RAC1;PDCD1;CD300LF;PTPN2;TLR2	2.25795	0	0	23/145	0.000194464	Pediatric Crohns disease	0.158621
98	2.57772e-05	30.8034	Rare_Diseases_GeneRIF_Gene_Lists	C1QB;CNTNAP1;SELPLG;NOTCH1;CXCL8;C1S;NCF2;SERPINE1;NAB2;ICAM5;EGFR;ICAM1;SOCS3;CCND1;IRAK2;CCL5;PEA15;CXCR2;CCR7;STAT6;MBP;CCL1;RAC1;CD55;STAT5A;VCAM1;TSLP;CCL20;STAT2;TNFRSF18;TET1;TICAM1;SOD2;NFKB1;TMCO6;DLG5;TNFSF9;LTBR;MYD88;TLR2	2.25057	0	0	40/253	1.13723e-06	Brenner tumor of ovary	0.158103
332	0.00658283	15.5786	Rare_Diseases_GeneRIF_Gene_Lists	LAMA2;EPB41;TET1;UBE4B;OLIG2;SSTR2;PTGS2;EGFR;VEGFA;SLC9A3R1;IL6;CDK6;CCND1;BIRC5;S1PR3;FGFR3;SOX4;EZH2	2.24761	0	0	18/114	0.000976864	Ependymoma	0.157895
333	0.00656312	15.5786	Rare_Diseases_GeneRIF_Gene_Lists	LAMA2;EPB41;TET1;UBE4B;OLIG2;SSTR2;PTGS2;EGFR;VEGFA;SLC9A3R1;IL6;CDK6;CCND1;BIRC5;S1PR3;FGFR3;SOX4;EZH2	2.24761	0	0	18/114	0.000976864	Myxopapillary ependymoma	0.157895
334	0.00654353	15.5786	Rare_Diseases_GeneRIF_Gene_Lists	TCF7L2;LAMA2;EPB41;EMP1;CXCR4;NR3C1;BRCA2;PTGS2;PDIA6;EGFR;CXCL16;P2RX7;HRH1;CXCL12;CCND1;CDK20;AMPH;MET	2.24761	0	0	18/114	0.000976864	Spinal cord neoplasm	0.157895
335	0.00652406	15.5786	Rare_Diseases_GeneRIF_Gene_Lists	IL10;IL15RA;TNFRSF18;SERPINE1;MMP3;TNFAIP3;IL27;TRAF1;ETS1;IL6;CDK6;IL1B;CCL5;IL2RA;PPARG;PDCD1;IL7R;TLR2	2.24761	0	0	18/114	0.000976864	Wegener's granulomatosis	0.157895
331	0.00660266	15.5786	Rare_Diseases_GeneRIF_Gene_Lists	LAMA2;EPB41;TET1;UBE4B;OLIG2;SSTR2;PTGS2;EGFR;VEGFA;SLC9A3R1;IL6;CDK6;CCND1;BIRC5;S1PR3;FGFR3;SOX4;EZH2	2.24761	0	0	18/114	0.000976864	Anaplastic ependymoma	0.157895
362	0.0085389	14.7543	Rare_Diseases_GeneRIF_Gene_Lists	IL10;EDN1;PROS1;DAB2IP;GP1BA;EGFR;USF1;VEGFA;MMP12;CXCL10;ADAM17;IL6;IL1B;CCL5;PHLDA1;FGFR3;ENG	2.24067	0	0	17/108	0.00138129	Intracranial Hypertension	0.157407
416	0.0190836	12.6332	Rare_Diseases_GeneRIF_Gene_Lists	DUSP1;SLC2A10;WNT7B;FNDC3B;AKAP13;IL1A;KLF6;MAP1LC3A;COL4A2;COL4A1;IL1B;GNA11;COL8A2;COL8A1	2.23919	0	0	14/89	0.00354628	Keratoconus	0.157303
500	0.0414685	10.4737	Rare_Diseases_GeneRIF_Gene_Lists	IL10;IL15RA;IL6;CXCL8;CRYBG1;NOTCH1;IL2RA;REL;TNFAIP3;NFKB1;NFKB2	2.23691	0	0	11/70	0.00925834	Aggressive NK cell leukemia	0.157143
286	0.00334487	17.3043	Rare_Diseases_GeneRIF_Gene_Lists	IL10;IL4R;NOTCH1;CCL22;DST;SRC;PTCH1;EBI3;IL27;TRAF1;NR3C1;EGFR;IL1A;IL6;IL23A;CASP3;IL1B;LTA;ORAI1;PKP1;TLR2	2.23084	0	0	21/134	0.000427798	Pemphigus	0.156716
129	5.226e-05	28.1719	Rare_Diseases_GeneRIF_Gene_Lists	NRP2;SPI1;NOTCH1;CEBPE;LEF1;CXCR4;IKZF1;SEMA3F;RASGRP1;ICAM1;UGCG;MT2A;LGALS1;DEPTOR;BCL2L11;CCND1;BAALC;CD33;JAK1;IL10;JAG1;CD70;TNFRSF9;PLK1;WNT5A;NFKB1;CYLD;CXCL12;MAFB;CDK6;BCL6;ID1;TCF3;IL7R;CD44;MT1E;EZH2;CRLF2	2.21691	0	0	38/244	3.02754e-06	Pediatric T-cell leukemia	0.155738
388	0.0125028	13.5643	Rare_Diseases_GeneRIF_Gene_Lists	TFAP2A;EDN1;NOTCH1;VCAM1;FLT1;IL27;NFKB1;TBX3;ICAM1;TGFBR2;VEGFA;BMP4;GJA1;CD44;ENG;SH2B1	2.21124	0	0	16/103	0.00216737	Atrial septal defect ostium primum	0.15534
403	0.0170557	12.7363	Rare_Diseases_GeneRIF_Gene_Lists	IL10;IL4R;CXCL8;IFNB1;PLAUR;NFKB1;ICAM1;CXCL10;IL1A;IL6;IRF3;IL23A;IL1B;IL12B;TLR2	2.20127	0	0	15/97	0.00307064	Spirochetes disease	0.154639
402	0.0170981	12.7363	Rare_Diseases_GeneRIF_Gene_Lists	IL10;CX3CR1;IFNB1;TNFRSF18;TNFRSF1B;NFKB1;VEGFA;IL6;ALCAM;IRF3;IL1B;CCL5;LTA;CCL1;PDCD1	2.20127	0	0	15/97	0.00307064	HTLV-1 associated myelopathy/tropical spastic paraparesis	0.154639
481	0.0371135	10.5816	Rare_Diseases_GeneRIF_Gene_Lists	CXCL10;JAG1;MAFB;GNA11;RIOX2;DGCR6L;FLVCR2;CXCR4;RREB1;KDM7A;TBX3;VEGFA	2.18998	0	0	12/78	0.0079718	Hypoparathyroidism	0.153846
341	0.00682014	14.9825	Rare_Diseases_GeneRIF_Gene_Lists	CX3CR1;CSF2;SPI1;SLC35C1;CXCR4;SLC9A3R1;IL1A;ADAM17;IL6;CXCL12;IL23A;SLAMF7;RAC1;LTBR;CD68;CD55;PTPN2;TLR2;PPARD	2.18115	0	0	19/124	0.00103943	Complement receptor deficiency	0.153226
381	0.0110098	13.6902	Rare_Diseases_GeneRIF_Gene_Lists	IL10;VCAM1;DUSP1;MMP1;OSM;TNFAIP3;TRAF1;NFKB1;CXCL16;ICAM1;CXCL10;IL6;IL1B;RAC1;VIM;PTPN2;TLR2	2.18012	0	0	17/111	0.00187422	Rheumatic Fever	0.153153
380	0.0110387	13.6902	Rare_Diseases_GeneRIF_Gene_Lists	IL10;VCAM1;DUSP1;MMP1;OSM;TNFAIP3;TRAF1;NFKB1;CXCL16;ICAM1;CXCL10;IL6;IL1B;RAC1;VIM;PTPN2;TLR2	2.18012	0	0	17/111	0.00187422	Acute articular rheumatism	0.153153
190	0.0002958	23.08	Rare_Diseases_GeneRIF_Gene_Lists	CD83;CXCL8;GLIS3;CXCR4;TNFAIP3;IL27;PTGS2;ICAM1;CXCL16;DEPTOR;CCR7;CCN2;CCL19;IL10;IL33;VCAM1;TNFSF14;IFNB1;NFKB1;VEGFA;IL1A;CXCL10;ADAM17;IL6;FAM167A;IL23A;IL1B;IL2RA;MET;OPTN;CD44;TLR2	2.1795	0	0	32/209	2.51773e-05	Juvenile dermatomyositis	0.15311
189	0.000297357	23.08	Rare_Diseases_GeneRIF_Gene_Lists	CD83;CXCL8;GLIS3;CXCR4;TNFAIP3;IL27;PTGS2;ICAM1;CXCL16;DEPTOR;CCR7;CCN2;CCL19;IL10;IL33;VCAM1;TNFSF14;IFNB1;NFKB1;VEGFA;IL1A;CXCL10;ADAM17;IL6;FAM167A;IL23A;IL1B;IL2RA;MET;OPTN;CD44;TLR2	2.1795	0	0	32/209	2.51773e-05	Dermatomyositis	0.15311
291	0.00348858	16.7404	Rare_Diseases_GeneRIF_Gene_Lists	IL10;EDN1;CEBPB;IL4R;CXCL8;TNFRSF9;CAV1;PDGFB;CXCR4;EGFR;MTDH;VEGFA;CXCL12;STAG2;CCND1;IL1B;CCL5;RAC1;INA;MET;MAP3K5;EZH2	2.17477	0	0	22/144	0.00045395	Soft tissue sarcoma childhood	0.152778
169	0.000162241	24.4922	Rare_Diseases_GeneRIF_Gene_Lists	CX3CR1;CXCL8;FLT1;TFRC;PTGER2;ADM;IL27;IKZF1;SOCS3;CASP3;CCL5;CXCR2;KDR;S100A10;CCR2;IL10;ZFHX3;JAG1;MMP1;MMP3;VEGFA;TGFBR2;MMP12;IL1A;CXCL10;ADAM17;IL6;FAM167A;IL1B;IL2RA;LTA;ORAI1;PDCD1;TLR2;ALDH9A1	2.16618	0	0	35/230	1.2291e-05	Kawasaki syndrome	0.152174
259	0.00241341	17.6917	Rare_Diseases_GeneRIF_Gene_Lists	CXCL8;SRC;WNT5A;MMP3;TWIST1;CXCR4;PTGS2;NFKB1;MTDH;VEGFA;IL6;CXCL12;STAG2;CCND1;IL1B;BIRC5;ACKR3;ITGAV;CCN2;FGFR3;MET;SOX4;CD44;EZH2	2.16226	0	0	24/158	0.000279628	Osteosarcoma	0.151899
179	0.000214254	23.7054	Rare_Diseases_GeneRIF_Gene_Lists	EPHB6;OGG1;TWIST1;MT1X;BRCA2;PTGS2;ETS1;EGFR;CCND1;CXCR2;MYH11;CCN2;NBN;STRA6;IL10;TCF7L2;MMP1;PTCH1;AIP;XRCC1;CYP7B1;TGFBR1;ACVR2A;VEGFA;TGFBR2;GREM1;RCAN1;IL6;KLF6;COL4A2;KAT6B;IL1B;PEX6;EZH2	2.16065	0	0	34/224	1.71862e-05	Lynch syndrome	0.151786
135	7.08237e-05	26.6967	Rare_Diseases_GeneRIF_Gene_Lists	CXCL8;TFRC;FKBP15;NCF1;SRC;PXN;PDGFB;TWIST1;SRA1;EGFR;ICAM1;ROBO1;NCKIPSD;PSTPIP1;BAIAP2L1;PODXL;NCK2;PLS3;RAC1;CCL19;GIT1;TFAP2A;SYK;VEGFA;BCR;TJP1;HCK;SNX18;CXCL12;BIN1;ABI3;PEX6;IL2RA;JMY;TRIP10;CALM1;ADA;CD44;FKBP5	2.16016	0	0	39/257	4.29234e-06	Wiskott Aldrich syndrome	0.151751
188	0.000285301	22.9192	Rare_Diseases_GeneRIF_Gene_Lists	NOTCH1;CXCL8;FLT1;CXCR4;PTPRJ;PTGS2;CLDN1;EGFR;ALCAM;CCND1;KDR;SH2B1;MMP1;PLK1;NCOA4;AIP;PLAUR;VEGFC;OSMR;SSTR2;GFRA2;NFKB1;VEGFA;TJP1;IL6;CXCL12;CDK6;ID1;BIRC5;ACKR3;TNFSF8;MET;EZH2	2.15482	0	0	33/218	2.40294e-05	Thyroid cancer medullary	0.151376
183	0.000230571	23.3949	Rare_Diseases_GeneRIF_Gene_Lists	FLT1;SRC;OGG1;CXCR4;PTPRJ;SEMA3F;PTGS2;CLDN1;AREG;ETS1;EGFR;CXCL16;MAP1LC3A;PDLIM2;CCND1;GNA11;NEK2;RAC1;NBN;IGFBP3;CAV1;PLAUR;XRCC1;VEGFA;IL6;CXCL12;CDK6;IL1B;BIRC5;ACKR3;PDCD1;MET;CD44;EZH2	2.15105	0	0	34/225	1.8906e-05	Schwannoma	0.151111
308	0.00510573	15.6134	Rare_Diseases_GeneRIF_Gene_Lists	CXCL8;IGFBP4;FST;PDGFA;SRA1;ADM;AHR;BRCA2;PTGS2;NFKB1;EGFR;VEGFA;TGFBR3;GJA1;IL6;NR5A2;CCND1;KDR;FSCN1;PPARG;GCLM	2.15059	0	0	21/139	0.000703061	Gynandroblastoma	0.151079
265	0.00259699	17.3739	Rare_Diseases_GeneRIF_Gene_Lists	MYBPC3;MBNL1;CXCL8;CD82;FST;SERPINE1;PDGFB;PLAUR;ACSL4;CXCL1;LAMB1;NR3C1;CXCL3;ETS1;TGFBR2;VEGFA;IL1A;P2RX4;IL1B;DAG1;KDR;CCR7;CCN2;CTHRC1	2.14866	0	0	24/159	0.000307843	Duchenne muscular dystrophy	0.150943
355	0.00796347	14.3259	Rare_Diseases_GeneRIF_Gene_Lists	IL10;CEBPA;CXCL8;SYK;MMP1;CAV1;PLAUR;FITM2;IL6;MAP1LC3A;CASP3;IL1B;LTA;PLIN3;PPARG;ANGPTL4;SLC29A1;CD33;PPARD	2.14653	0	0	19/126	0.00126337	Lipodystrophy	0.150794
287	0.00336415	16.579	Rare_Diseases_GeneRIF_Gene_Lists	ELOVL1;TCF7L2;MMP1;XRCC1;ADM;NR3C1;TNFRSF1B;SOD2;NFKB2;CYP27B1;CXCL10;BCL6;FTH1;PEX6;IL2RA;DNASE1;PDCD1;CD69;IL7R;SH2B3;PTPN2;FKBP5;CCR2	2.13988	0	0	23/153	0.000431763	Hypoadrenalism	0.150327
314	0.00551049	15.298	Rare_Diseases_GeneRIF_Gene_Lists	STAT5A;IL10;CEBPB;FLT1;PPP1R13B;BCL2A1;TWIST1;SERPINB9;CLDN1;DLL1;EGFR;VEGFA;ADAMTS4;TJP1;ID1;REL;PPARG;PDCD1;ADA;CD44;SIGLEC6	2.13523	0	0	21/140	0.000773531	Gestational trophoblastic tumor	0.15
201	0.000450468	21.5263	Rare_Diseases_GeneRIF_Gene_Lists	CD83;CXCL8;GLIS3;CXCR4;TNFAIP3;IL27;PTGS2;ICAM1;CXCL16;DEPTOR;CCR7;CCN2;CCL19;IL10;IL33;VCAM1;TNFSF14;IFNB1;NFKB1;VEGFA;IL1A;CXCL10;ADAM17;IL6;FAM167A;IL23A;IL1B;IL2RA;MET;OPTN;CD44;TLR2	2.12858	0	0	32/214	4.05501e-05	Polymyositis	0.149533
408	0.0176464	12.217	Rare_Diseases_GeneRIF_Gene_Lists	PBRM1;PHLPP1;MMP1;SPHK1;PTGS2;NFKB1;EGFR;VEGFA;BMP4;KDR;PIM1;BIRC5;PDCD1;MET;BCL2L1;EZH2	2.12858	0	0	16/107	0.0032163	Chordoma	0.149533
409	0.0176033	12.217	Rare_Diseases_GeneRIF_Gene_Lists	MMP1;CAV1;PDGFB;CXCR4;DKK2;NFKB1;EGFR;VEGFA;IL6;STAG2;CCND1;BIRC5;ACKR3;PDCD1;EZH2;ENG	2.12858	0	0	16/107	0.0032163	Ewing's family of tumors	0.149533
245	0.00190017	18.0299	Rare_Diseases_GeneRIF_Gene_Lists	CEBPB;SPI1;CD82;SRC;PTGS2;EGFR;LGALS1;CCND1;PODXL;CD38;SOX4;STAT5A;WNT5A;PLK1;SMARCA2;GREM1;FSCN1;BIRC5;ACKR3;PPARG;ROR2;CD68;CD44;EZH2;TLR2;ENG	2.12705	0	0	26/174	0.000208307	Uterine sarcoma	0.149425
349	0.00696688	14.4998	Rare_Diseases_GeneRIF_Gene_Lists	IL10;BCL2A1;TNFRSF9;SERPINE1;TNFRSF1B;ICAM1;VEGFA;CXCL10;AKAP13;IL1A;IL6;LGALS1;IL1B;CCL5;IL2RA;LTA;CCR7;PDCD1;IL7R;MYO1G	2.12461	0	0	20/134	0.00108663	Homologous wasting disease	0.149254
216	0.000745525	20.2635	Rare_Diseases_GeneRIF_Gene_Lists	NOTCH1;FLT1;SERPINE1;ECE1;IKZF1;THBS1;EFNB2;NT5E;KDR;CCN2;EDN1;VCAM1;CAV2;CAV1;MMP3;VASH1;SOD2;NFKB1;KLF2;VEGFA;NFKB2;CXCL10;IL6;CXCL12;IL2RA;LTA;PPARG;PDCD1;IL7R;ENG	2.12461	0	0	30/201	7.2094e-05	Portal hypertension	0.149254
350	0.00694703	14.4998	Rare_Diseases_GeneRIF_Gene_Lists	NOTCH1;GFI1;PTCH1;PLK1;PLAUR;CXCR4;BRCA2;HIC1;EGFR;VEGFA;CDK6;CCND1;KDR;NUMB;BIRC5;NBN;RAC1;MET;SOX4;EZH2	2.12461	0	0	20/134	0.00108663	Medulloblastoma	0.149254
284	0.00321309	16.4577	Rare_Diseases_GeneRIF_Gene_Lists	MYBPC3;MBNL1;CXCL8;CD82;FST;SERPINE1;PDGFB;PLAUR;ACSL4;CXCL1;LAMB1;NR3C1;CXCL3;ETS1;TGFBR2;VEGFA;IL1A;P2RX4;IL1B;KDR;DAG1;CCR7;CCN2;CTHRC1	2.10887	0	0	24/162	0.000408079	Becker muscular dystrophy	0.148148
353	0.00756385	14.195	Rare_Diseases_GeneRIF_Gene_Lists	NFE2;CEBPA;STEAP3;EDN1;ZHX2;TSPYL1;NOTCH1;VCAM1;CXCL8;FLT1;TFRC;EPB41;INHBA;BACH1;PLA2G7;PALLD;IL1B;KCNN4;SPTBN1;TLR2	2.10887	0	0	20/135	0.00119323	Alpha-Thalassemia	0.148148
268	0.00266776	16.9467	Rare_Diseases_GeneRIF_Gene_Lists	CEBPA;CSTA;NOTCH1;PROS1;NAB2;BRCA2;PTGS2;EGFR;MTDH;MT2A;CCND1;FTH1;STAT6;CCL1;VEGFA;IL6;CDK6;BCL6;IL2RA;BIRC5;ACKR3;MET;CD44;ENG;PPARD	2.10575	0	0	25/169	0.000319798	Sinus cancer	0.147929
87	1.13378e-05	30.7988	Rare_Diseases_GeneRIF_Gene_Lists	CXCL8;TFRC;CD82;ICAM1;AKAP13;LGALS1;CCND1;KDR;IL10;MMP1;WNT5A;PLAUR;SSTR2;DUSP6;EML4;CCNA1;VCAN;BIRC5;PPARG;ITGA6;MET;RAPGEF3;CD44;HBEGF;CEBPB;NOTCH1;TWIST1;CXCR4;PTGS2;EGFR;CYP27B1;S1PR3;S100A10;CTHRC1;CAV2;CAV1;PLK1;VEGFC;SOD2;NFKB1;VEGFA;SMAD7;P2RX7;IL6;CXCL12;ID1;ACKR3;TNFSF8;PDCD1;EZH2	2.10575	0	0	50/338	4.4462e-07	Thyroid cancer anaplastic	0.147929
394	0.0156448	12.4042	Rare_Diseases_GeneRIF_Gene_Lists	MBNL1;LAMA2;PYROXD1;CAV1;ACSL4;LAMB1;AMPD3;NFKB1;VEGFA;EEF1A1;DNAJB6;BIN1;COL4A1;DAG1;CCN2;PLEC;CTHRC1	2.10429	0	0	17/115	0.00275388	Congenital Muscular dystrophy	0.147826
395	0.0156053	12.4042	Rare_Diseases_GeneRIF_Gene_Lists	STAT5A;CEBPB;CSTA;SRC;CAV1;SERPINE1;PLAUR;KLK10;EGFR;GJA1;IL6;NR4A3;ITGAV;VIM;FGFR3;MET;CD44	2.10429	0	0	17/115	0.00275388	Myoepithelial carcinoma	0.147826
311	0.00524922	15.1806	Rare_Diseases_GeneRIF_Gene_Lists	SNAP25;GPSM2;NOTCH1;PLAT;ECE1;RND3;VEGFA;BMP4;P2RX7;SLC9A3R1;GJB2;IL6;COL4A2;IL23A;COL4A1;CCDC88C;FLVCR2;FGFR3;MYD88;TLR2;ENG;HBEGF	2.10179	0	0	22/149	0.000729838	Hydrocephalus	0.147651
310	0.0052661	15.1806	Rare_Diseases_GeneRIF_Gene_Lists	IL10;EDN1;IL4R;NOTCH1;CXCL8;FLT1;CCL20;CAV1;SERPINE1;ITGA1;ADM;ELL2;ICAM1;VEGFA;CYLD;IL6;IL23A;TOM1;PPARG;CCL1;ADA;TLR2	2.10179	0	0	22/149	0.000729838	Bacterial meningitis	0.147651
301	0.00424466	15.6727	Rare_Diseases_GeneRIF_Gene_Lists	STAT5A;IL10;NOTCH1;SELPLG;TSLP;TWIST1;TNFAIP3;VEGFC;IL16;TNFRSF1B;SOD2;VEGFA;CCND1;NAV3;IL23A;IL2RA;FSCN1;LTA;PLS3;CCR7;CCL1;PDCD1;TLR2	2.09873	0	0	23/156	0.000571251	Mycosis fungoides	0.147436
302	0.00423065	15.6727	Rare_Diseases_GeneRIF_Gene_Lists	TFAP2A;MYBPC3;NOTCH1;VCAM1;JAG1;FLT1;SHMT1;TWIST1;ACSL4;IL27;ETS1;NTN1;MEIS2;NFKB1;TBX3;ICAM1;SMAD7;ROBO1;TGFBR2;VEGFA;PLAGL1;ENG;SH2B1	2.09873	0	0	23/156	0.000571251	Ventricular septal defects	0.147436
357	0.00820269	13.8974	Rare_Diseases_GeneRIF_Gene_Lists	TFAP2A;TCF7L2;NOTCH1;OGG1;SERPINE1;WNT5A;TCF7;LRP5;PTGS2;NFKB1;VEGFA;NR4A2;FOSL1;GREM1;NR4A1;SFRP2;CCND1;SPATA13;BIRC5;WNT1	2.09336	0	0	20/136	0.00130863	Familial adenomatous polyposis	0.147059
439	0.0254494	11.0955	Rare_Diseases_GeneRIF_Gene_Lists	NOTCH1;PLK1;CXCR4;NFKB1;EGFR;VEGFA;P2RX7;NEU4;IL6;BCL2L11;CXCL12;CCND1;BIRC5;RAC1;EZH2	2.09336	0	0	15/102	0.00499008	Neuroblastoma	0.147059
258	0.00237945	17.1463	Rare_Diseases_GeneRIF_Gene_Lists	CXCL8;HDAC3;OGG1;PDGFB;PTGS2;CACNA1E;ICAM1;MTDH;STAT6;CCR2;IL10;PLAUR;ACSL5;TNFRSF1B;SOD2;ADRA2B;VEGFA;IL6;NLRP12;CXCL12;PER3;IL1B;LTA;ORAI1;PPARG;PPARD	2.091	0	0	26/177	0.000274633	Cough headache	0.146893
339	0.00674992	14.3933	Rare_Diseases_GeneRIF_Gene_Lists	HCN4;RIPOR2;SVIL;POGLUT1;NOTCH1;LAMA2;ANXA5;MYOF;RAB27A;THBS1;NFKB1;GJA1;IL6;NPLOC4;DNAJB6;TRIM2;TRIM3;DAG1;ANKRD1;LIMS2;PLEC	2.09044	0	0	21/143	0.00102271	Limb-girdle muscular dystrophy	0.146853
246	0.00195599	17.6369	Rare_Diseases_GeneRIF_Gene_Lists	CXCL8;HDAC3;OGG1;PDGFB;PTGS2;CACNA1E;ICAM1;MTDH;STAT6;CCR2;IL10;PLAUR;ACSL5;TNFRSF1B;SOD2;ADRA2B;VEGFA;IL1A;IL6;NLRP12;CXCL12;PER3;IL1B;LTA;ORAI1;PPARG;PPARD	2.08881	0	0	27/184	0.000215299	Thunderclap headache	0.146739
70	3.96047e-06	33.1642	Rare_Diseases_GeneRIF_Gene_Lists	CNTNAP1;CXCL8;NCF2;SERPINE1;NAB2;BHLHE41;ICAM5;IKZF1;ICAM1;BAALC;CCR7;RAC1;TPD52;TNFRSF18;TAP1;ARID5B;TBC1D9;TICAM1;BCR;BIRC5;SLC29A1;TLR2;C1QB;CEBPA;SELPLG;NOTCH1;C1S;SHMT1;SOCS3;IRAK2;CCL5;CXCR2;STAT6;MBP;CCL1;CD55;STAT5A;RANBP2;VCAM1;TSLP;CCL20;STAT2;VEGFC;SOD2;NFKB1;TMCO6;DLG5;TNFSF9;TCF3;LTBR;IL7R;RHEBL1;APOBEC3A;MYD88;EZH2;CRLF2	2.08679	0	0	56/382	1.25309e-07	Acute myeloid leukemia childhood	0.146597
303	0.00461904	15.3828	Rare_Diseases_GeneRIF_Gene_Lists	CX3CR1;CXCL8;SRC;CAV1;TWIST1;TNFRSF10B;BRCA2;SMARCA2;NFKB1;TGFBR1;EGFR;VEGFA;CXCL10;NR4A1;IL6;LGALS1;KDR;BIRC5;RAC1;SLC29A1;MET;CD44;EZH2	2.08536	0	0	23/157	0.000625753	Pancreatic cancer	0.146497
96	2.38616e-05	28.7153	Rare_Diseases_GeneRIF_Gene_Lists	CEBPA;NRP2;CSF2;EPB41;CEBPE;EBI3;LEF1;CXCR4;SLA;PTPRJ;IKZF1;FCAR;LGALS1;PODXL;CASP3;PIM1;BAALC;MAP3K8;MYH11;CD300LF;SH2B3;CD33;S100A10;STAT5A;LYN;IL10;PTGIR;SYK;STAT2;CAV1;PLAUR;VEGFC;G0S2;TICAM1;DUSP6;NFKB1;BCR;CCNA1;SFRP2;STAG2;IL2RA;BIRC5;PDCD1;FGFR3;APOBEC3A;MYD88;EZH2;TLR2	2.08315	0	0	48/328	1.03145e-06	Acute myeloblastic leukemia type 3	0.146341
378	0.0108717	13.1072	Rare_Diseases_GeneRIF_Gene_Lists	TFAP2A;TCF7L2;NOTCH1;OGG1;SERPINE1;WNT5A;TCF7;LRP5;PTGS2;NFKB1;VEGFA;NR4A2;FOSL1;GREM1;NR4A1;SFRP2;CCND1;SPATA13;WNT1	2.08048	0	0	19/130	0.00183617	MYH-associated polyposis	0.146154
254	0.00207297	17.3546	Rare_Diseases_GeneRIF_Gene_Lists	CXCL8;HDAC3;OGG1;PDGFB;PTGS2;CACNA1E;ICAM1;MTDH;STAT6;CCR2;IL10;PLAUR;ACSL5;TNFRSF1B;SOD2;ADRA2B;VEGFA;IL1A;IL6;NLRP12;CXCL12;PER3;IL1B;LTA;ORAI1;PPARG;PPARD	2.07752	0	0	27/185	0.000235565	Hypnic headache	0.145946
232	0.00139487	18.3378	Rare_Diseases_GeneRIF_Gene_Lists	SHC4;NOTCH1;CXCL8;SDC4;SRC;SERPINE1;PXN;HSPB7;LEF1;EGFR;CXCL16;GJA1;SRPX2;LAMP3;NEK2;RAC1;CTHRC1;CRIM1;CKAP2;PLAUR;LAMB1;VEGFA;TGFBR2;P2RX7;IL6;COL8A1;PPARG;FGFR3;MYD88	2.07443	0	0	29/199	0.000144832	Focal or multifocal malformations in neuronal migration	0.145729
431	0.0220867	11.3058	Rare_Diseases_GeneRIF_Gene_Lists	IL10;VCAM1;CXCL8;IFNB1;ICAM1;VEGFA;CXCL10;IL1A;IL6;FAM167A;IL1B;IL2RA;CCR7;PPARG;CCL19;TLR2	2.07053	0	0	16/110	0.00425198	Infective myositis	0.145455
414	0.01789	11.8127	Rare_Diseases_GeneRIF_Gene_Lists	IL10;IL15RA;KCNK6;EDN1;STEAP4;STK39;RAB27A;TGFBR2;CXCL10;IL6;RNF216;KAT6B;IL1B;IL2RA;ZSWIM6;IL7R;IL18R1	2.06832	0	0	17/117	0.00330854	Gordon syndrome	0.145299
81	7.91686e-06	31.1106	Rare_Diseases_GeneRIF_Gene_Lists	CXCL8;SERPINE1;TNFAIP3;AHR;BRCA2;NR3C1;CXCL16;ALCAM;EVA1A;CCND1;CASP3;ELOA;ITGB8;ITGAV;CCN2;RSPO1;PHLDA1;IFNAR2;SLC36A1;TGFBR1;TMEFF2;MTF1;FSCN1;NUMB;ITGA6;SLC29A1;MET;CD44;TLR2;ENG;NOTCH1;HDAC3;SRC;SEMA3F;PTGS2;EGFR;UGCG;SLC9A3R1;HRH1;RPS15A;BID;WNT1;CD55;BCL9L;TCF7L2;JAG1;PTCH1;HSPA2;SMARCA2;VEGFA;IL6;BCL6;IL2RA;PDCD1	2.06635	0	0	54/372	2.89297e-07	Small intestine cancer	0.145161
280	0.00286674	16.3099	Rare_Diseases_GeneRIF_Gene_Lists	OGG1;LEF1;TWIST1;ADM;PTGS2;CLDN1;EGFR;CCND1;RASSF3;CCR7;IL10;IGFBP3;MYOF;XRCC1;SERPINB9;SOD2;NFKB1;VEGFA;IL1A;IL6;KLF6;ID1;BIRC5;FGFR3;MET;CD44	2.05615	0	0	26/180	0.000358981	Oropharyngeal cancer adult	0.144444
264	0.00259866	16.537	Rare_Diseases_GeneRIF_Gene_Lists	CEBPA;NRP2;SPI1;TFRC;CEBPE;CXCR4;MLLT6;CCND1;PODXL;CD38;MYH11;CD33;IL10;RANBP2;PLAUR;TET1;VEGFA;BCR;CXCL10;ADAM17;LTA;BIRC5;PDCD1;ULBP1;MET;EZH2;TLR2	2.04437	0	0	27/188	0.000306883	Acute myelomonocytic leukemia	0.143617
465	0.0315212	10.2266	Rare_Diseases_GeneRIF_Gene_Lists	ACHE;PBRM1;SETD3;CD82;IGFBP4;IGFBP3;CAV1;PXN;PTGS2;VEGFA;RNF115;CCND1;VIM;KCNN4;FNIP2	2.03355	0	0	15/105	0.00654584	Oncocytoma renal	0.142857
519	0.047069	9.18826	Rare_Diseases_GeneRIF_Gene_Lists	IL10;RANBP2;CXCL8;IL27;PLA2G7;CYP27B1;CXCL10;GJA1;IL6;IL1B;IL2RA;PDCD1;IL7R	2.03355	0	0	13/91	0.0109072	Transverse myelitis	0.142857
518	0.0471597	9.18826	Rare_Diseases_GeneRIF_Gene_Lists	SPAG9;ACHE;NOTCH1;DUSP1;BRCA2;KLK10;EGFR;CDC25B;EFNB2;IL1A;FSCN1;CD44;ENG	2.03355	0	0	13/91	0.0109072	Papillary cystadenocarcinoma	0.142857
517	0.0472507	9.18826	Rare_Diseases_GeneRIF_Gene_Lists	AIP;LRP5;ADM;PTGS2;CLDN1;HIC1;VEGFA;CYP27B1;ADAM17;CCND1;GNA11;SLC26A6;EZH2	2.03355	0	0	13/91	0.0109072	Hyperparathyroidism primary	0.142857
160	0.000122793	23.6698	Rare_Diseases_GeneRIF_Gene_Lists	CX3CR1;SRC;OGG1;CXCR4;PTPRJ;AHR;SEMA3F;BRCA2;PTGS2;CLDN1;AREG;EGFR;MAP1LC3A;PDLIM2;CCND1;GNA11;CCL5;KDR;NEK2;RAC1;NBN;IGFBP3;CAV1;RARRES1;XRCC1;VEGFA;P2RX7;SMTN;IL6;CXCL12;CDK6;BCL6;IL1B;BIRC5;ACKR3;KCTD12;PDCD1;CALM1;MET;CD44;EZH2;BCL2L1	2.03355	0	0	42/294	8.81001e-06	Nerve sheath neoplasm	0.142857
448	0.0277162	10.4703	Rare_Diseases_GeneRIF_Gene_Lists	CD82;MACC1;TWIST1;VEGFC;PTGS2;CLDN1;NDC80;EGFR;CXCL16;MTDH;VEGFA;TJP1;IL6;NT5E;CCND1;CCN2	2.01556	0	0	16/113	0.00554572	Cholecystitis	0.141593
342	0.00691924	13.7624	Rare_Diseases_GeneRIF_Gene_Lists	CX3CR1;CAV1;RARRES1;CXCR4;PTPRJ;AHR;SEMA3F;BRCA2;PTGS2;EGFR;VEGFA;CXCL12;GDNF;IL1B;CCL5;BIRC5;NEK2;RAC1;CALM1;MET;CD44;BCL2L1;EZH2	2.0086	0	0	23/163	0.00105762	Neurofibroma	0.141104
272	0.00277757	16.0086	Rare_Diseases_GeneRIF_Gene_Lists	SPI1;CXCL8;FLT1;TFRC;EPB41;CEBPE;SERPINE1;BACH1;PLA2G7;FTH1;KDR;CD38;ITGAV;SPTBN1;CD55;MAP3K5;KLF10;NFE2;ZHX2;TSPYL1;VEGFA;TGFBR3;IL6;PALLD;IL1B;PPARG;ITGA6;SLC29A1	2.0029	0	0	28/199	0.000337913	Beta-thalassemia	0.140704
214	0.000699441	19.2297	Rare_Diseases_GeneRIF_Gene_Lists	SPI1;CSF2;NOTCH1;CXCL8;PTAFR;CXCR4;TNFAIP3;AHR;SBSN;EGFR;C1QTNF1;BCL2L11;CD38;MYH11;CCN2;PAG1;CCR2;IL10;SLC2A10;CAV1;TXNRD1;VASH1;NFKB1;VEGFA;TGFBR2;IL1A;IL6;VCAN;NR5A2;CXCL12;IL1B;NUMB;PDCD1;CD44;EZH2	2.00089	0	0	35/249	6.70142e-05	Kikuchi disease	0.140562
323	0.00622945	14.0126	Rare_Diseases_GeneRIF_Gene_Lists	IL10;NOTCH1;CXCL8;CCL20;SHMT1;TNFAIP3;CXCR4;IKZF1;BRCA2;NFKB1;VEGFA;CD79B;IL6;CCND1;BCL6;IL2RA;CD38;STAT6;RAC1;PDCD1;MYD88;CD44;EZH2;JAK1	1.99788	0	0	24/171	0.00089944	Lymphosarcoma	0.140351
382	0.011042	12.5034	Rare_Diseases_GeneRIF_Gene_Lists	PBRM1;CXCL8;CD82;MMP1;OGG1;MACC1;XRCC1;VEGFC;PTGS2;EGFR;MTDH;VEGFA;IL6;NT5E;CCND1;IL1B;BIRC5;CCN2;CD44;EZH2;TLR2	1.99288	0	0	21/150	0.00188461	Gall bladder cancer	0.14
509	0.0441898	9.16898	Rare_Diseases_GeneRIF_Gene_Lists	IL10;RANBP2;TCF7L2;IFNB1;FAM126A;NTN1;VEGFA;IL6;IL23A;COL4A1;CASP3;IL1B;PDCD1;PPARD	1.99288	0	0	14/100	0.0100431	Leukoencephalopathy with vanishing white matter	0.14
233	0.00144446	17.506	Rare_Diseases_GeneRIF_Gene_Lists	FLT1;SERPINE1;LRP5;TNFAIP3;IL27;PLAT;BRCA2;PTGS2;EGFR;ICAM1;CCND1;TAGAP;IL10;TCF7L2;SMOX;TRAF1;TNFRSF1B;NFKB1;VEGFA;CXCL10;ADAM17;IL6;IL1B;IL2RA;MADD;REL;LTA;PPARG;MET;CD44;PTPN2;EZH2	1.98915	0	0	32/229	0.000150626	Wilson disease	0.139738
424	0.0209918	10.9792	Rare_Diseases_GeneRIF_Gene_Lists	IGFBP3;CAV1;OGG1;XRCC1;PTPRJ;SEMA3F;PTGS2;SOD2;AREG;EGFR;VEGFA;IL6;CCND1;IL1B;NBN;RAC1;MET;CD44	1.98626	0	0	18/129	0.00397571	Acoustic neuroma	0.139535
336	0.00650733	13.7663	Rare_Diseases_GeneRIF_Gene_Lists	IL10;NOTCH1;CXCL8;CCL20;SHMT1;TNFAIP3;CXCR4;IKZF1;BRCA2;NFKB1;VEGFA;CD79B;IL6;CCND1;BCL6;IL2RA;CD38;STAT6;RAC1;PDCD1;MYD88;CD44;EZH2;JAK1	1.98626	0	0	24/172	0.00097726	Small non-cleaved cell lymphoma	0.139535
467	0.0315178	9.95154	Rare_Diseases_GeneRIF_Gene_Lists	IL10;CX3CR1;RANBP2;CXCL8;TNFRSF18;ICAM5;TICAM1;TNFRSF1B;NFKB1;ICAM1;VEGFA;IL6;IL1B;LTA;CCL1;PDCD1	1.9805	0	0	16/115	0.00657323	Myelitis	0.13913
305	0.00476464	14.5251	Rare_Diseases_GeneRIF_Gene_Lists	CXCL8;FLT1;SEMA3A;AQP9;PDGFB;EFNB2;MAP1LC3A;KDR;ITGAV;CD33;IL10;EDN1;CD70;IFNB1;TICAM1;VEGFA;EEF1A1;SETX;P2RX7;CXCL10;IL6;IRF3;IL1B;REL;PPARG;CD68	1.97918	0	0	26/187	0.000649724	Rasmussen encephalitis	0.139037
491	0.0386258	9.43332	Rare_Diseases_GeneRIF_Gene_Lists	CXCL8;SEMA3A;SERPINE1;NFKB1;VEGFA;CYP27B1;IL1A;IL6;PSTPIP1;NLRP12;IL1B;DDIT4;CCL3;ADA;TLR2	1.97707	0	0	15/108	0.00846875	Familial Mediterranean fever	0.138889
195	0.000404047	20.2542	Rare_Diseases_GeneRIF_Gene_Lists	CXCL8;FLT1;SERPINE1;EBI3;TWIST1;CXCR4;PTGS2;EGFR;MTDH;MAP1LC3A;RPS15A;CCND1;RASSF6;SOX4;PLK3;EDN1;CHKA;SYK;CAV2;MMP1;IGFBP3;CAV1;MACC1;PLAUR;RASSF8;XRCC1;VEGFC;TICAM1;VEGFA;SMAD7;ADAM17;IL6;SFRP2;CXCL12;BIRC5;PDCD1;MET;CD44;TLR2	1.97566	0	0	39/281	3.52911e-05	Anal cancer	0.13879
343	0.0069201	13.5247	Rare_Diseases_GeneRIF_Gene_Lists	IL10;NOTCH1;OGG1;XRCC1;CXCR4;AHR;PTGS2;NFKB1;EGFR;TGFBR2;VEGFA;IL6;LGALS1;CXCL12;CDK6;CCND1;COL4A2;CASP3;KDR;CCL3;BIRC5;FGFR3;CD44;EZH2	1.97478	0	0	24/173	0.00106084	Oral leukoplakia	0.138728
252	0.00200378	16.5389	Rare_Diseases_GeneRIF_Gene_Lists	NOTCH1;SERPINE1;AQP9;CXCR4;PTGS2;LITAF;AREG;ICAM1;CXCL16;CCL5;CCRL2;CCN2;IL33;VCAM1;FST;INHBA;SOD2;BMP6;SMAD7;P2RX7;IL1A;CXCL10;IL6;DDIT3;IL1B;BIRC5;PPARG;CD68;CD44;MYD88;TLR2	1.97001	0	0	31/224	0.000225916	Non-alcoholic steatohepatitis (NASH)	0.138393
450	0.0276187	10.2184	Rare_Diseases_GeneRIF_Gene_Lists	IL10;CX3CR1;SRC;PROS1;SERPINE1;CXCR4;GP1BA;ANO6;VEGFA;LGALS1;CXCL12;CCND1;IL1B;CCL5;CCN2;CD55;CCR2	1.96742	0	0	17/123	0.00555082	Hemophilia	0.138211
449	0.0276801	10.2184	Rare_Diseases_GeneRIF_Gene_Lists	IL10;CX3CR1;CEBPA;NRP2;FLT1;TET1;VEGFA;BCR;KDR;LTA;CD38;BIRC5;PDCD1;MET;CD33;CD55;EZH2	1.96742	0	0	17/123	0.00555082	Chronic myelomonocytic leukemia	0.138211
352	0.00731374	13.2876	Rare_Diseases_GeneRIF_Gene_Lists	NOTCH1;SDC4;TSLP;IGFBP4;SRC;IGFBP3;CAV1;PDGFA;TWIST1;ADM;AHR;BRCA2;SSTR2;EGFR;VEGFA;TJP1;IL6;CCND1;BIRC5;PPARG;RAC1;MET;BCL2L1;EZH2	1.96343	0	0	24/174	0.00115051	Insulin-like growth factor 1 resistance to	0.137931
420	0.0194651	10.9998	Rare_Diseases_GeneRIF_Gene_Lists	PROS1;PTCH1;TXNRD1;WNT5A;OSMR;NTN1;NFKB1;EGFR;USF1;TGFBR3;GREM1;CYLD;GJA1;DDIT3;FSCN1;PDCD1;PHLDA1;ATF3;CD44	1.95987	0	0	19/138	0.00365188	Basal cell carcinoma multiple	0.137681
328	0.00665405	13.5554	Rare_Diseases_GeneRIF_Gene_Lists	NOTCH1;CD82;OGG1;CXCR4;AHR;PTGS2;EGFR;LGALS1;CCND1;CASP3;KDR;CCL3;IL10;XRCC1;NFKB1;TGFBR2;VEGFA;IL6;CXCL12;CDK6;COL4A2;BIRC5;FGFR3;CD44;EZH2	1.95534	0	0	25/182	0.000975571	Leukoplakia	0.137363
480	0.0361506	9.46113	Rare_Diseases_GeneRIF_Gene_Lists	STAT5A;LYN;NFE2;CSF2;CXCL8;FLT1;TET1;IKZF1;VEGFA;BCR;KDR;BIRC5;PDCD1;CD33;SIPA1;EZH2	1.94665	0	0	16/117	0.00774886	Myelodysplastic/myeloproliferative disease	0.136752
205	0.000523835	19.1905	Rare_Diseases_GeneRIF_Gene_Lists	PPP1R15A;MAPKBP1;CXCL8;SRC;GLIS3;OPRL1;CXCL1;NR3C1;EGFR;ICAM1;SLC9A3R1;DNAJB1;STAT6;CCN2;RAC1;KCNN4;CCR2;IL10;IL33;VCAM1;CAV2;MMP1;CAV1;RAB27A;MMP10;NFKB1;TGFBR1;IL17RA;TGFBR2;TJP1;GJB2;IL6;IL23A;IL1B;PPARG;PDCD1;RAPGEF3;PLCD1;SLC26A6;TLR2	1.93015	0	0	40/295	4.80882e-05	Cystic fibrosis	0.135593
327	0.0066194	13.3793	Rare_Diseases_GeneRIF_Gene_Lists	CEBPB;CXCL8;FLT1;GFI1;LEF1;CXCR4;ADM;BRCA2;STX11;CASP3;CXCR2;IL10;GADD45B;ANXA5;PLAUR;XRCC1;SOD2;VEGFA;IL1A;IL6;CXCL12;IL1B;IL2RA;BIRC5;PDCD1;MET	1.92764	0	0	26/192	0.000967542	Granulocytopenia	0.135417
445	0.0276768	10.0234	Rare_Diseases_GeneRIF_Gene_Lists	CD83;CXCR4;PTGS2;AREG;EGFR;CDC25B;TGFBR2;VEGFA;IL1A;IL6;LGALS1;CCND1;CASP3;IL1B;GNA11;LTA;BIRC5;FGFR3	1.92652	0	0	18/133	0.00550082	Vulvar cancer	0.135338
379	0.0110182	12.1024	Rare_Diseases_GeneRIF_Gene_Lists	IL10;NRP2;ATP2B4;TWIST1;VLDLR;PTGS2;EGFR;CYP27B1;GJA1;LASP1;VCAN;MAP1LC3A;CCND1;GNA11;KDR;VIM;PHLDA1;FGFR3;MET;SOX4;S100A10;BCL2L1;EZH2	1.92589	0	0	23/170	0.00186582	Halo nevi	0.135294
369	0.00956833	12.383	Rare_Diseases_GeneRIF_Gene_Lists	IL10;SNAP25;OXTR;EDN1;CCL22;BIK;SHMT1;OGG1;TNFAIP3;IL16;TNFRSF1B;VEGFA;CXCL10;IL6;FAM167A;IL1B;LTA;IL12B;CD38;DNASE1;PDCD1;PDLIM5;MET;EZH2	1.91931	0	0	24/178	0.00157767	Lymphomatous thyroiditis	0.134831
370	0.00954254	12.383	Rare_Diseases_GeneRIF_Gene_Lists	LAG3;NOTCH1;SRC;IGFBP3;CAV1;SERPINE1;TWIST1;CXCR4;CLDN1;EGFR;MTDH;VEGFA;EML4;IL6;BCL2L11;CXCL12;CCND1;FSCN1;BIRC5;RAC1;PDCD1;MET;SOX4;EZH2	1.91931	0	0	24/178	0.00157767	Non-small cell lung cancer	0.134831
432	0.0240299	10.3078	Rare_Diseases_GeneRIF_Gene_Lists	VCAM1;CXCL8;IFNB1;CXCR4;SOD2;THBS1;NFKB1;ICAM1;VEGFA;FYCO1;IL6;NPLOC4;CDK6;MAP1LC3A;UBB;DNAJB6;DAG1;OPTN;TLR2	1.91817	0	0	19/141	0.00463679	Inclusion body myositis	0.134752
384	0.0117504	11.8834	Rare_Diseases_GeneRIF_Gene_Lists	EDN1;NOTCH1;JAG1;IFNB1;SPHK1;ADM;BRCA2;EGFR;VAV2;TGFBR2;VEGFA;NR4A2;CXCL10;NR4A1;NR5A2;VSNL1;BIRC5;PPARG;MET;ATF3;EZH2;JAK1;HBEGF	1.91463	0	0	23/171	0.002016	Adrenocortical carcinoma	0.134503
499	0.0407828	8.99721	Rare_Diseases_GeneRIF_Gene_Lists	STAT5A;CEBPA;SPI1;PLK1;CXCR4;NFKB1;EGFR;BCR;BCL2L11;IL1B;BAALC;PPARG;PDCD1;MYD88;BCL2L1;EZH2	1.91393	0	0	16/119	0.00908708	Leukemia Myeloid	0.134454
358	0.00833908	12.665	Rare_Diseases_GeneRIF_Gene_Lists	LAMA2;TNFAIP3;AHR;CORO1A;CASP3;IL12B;IL12RB2;IL10;JAG1;IFNGR1;IFNB1;IFNGR2;TAP1;SOD2;NFKB1;CXCL10;IL1A;IL6;IL1B;IL2RA;NINJ1;LTA;TNFSF8;IL18R1;TLR2	1.91329	0	0	25/186	0.0013341	Hansen's disease	0.134409
392	0.0147174	11.3827	Rare_Diseases_GeneRIF_Gene_Lists	LYN;IL15RA;NFE2;CEBPA;PTGIR;CSF2;SPI1;CXCL8;EPB41;SRC;INHBA;PTGS2;BACH1;PRDX6;SMAD7;BCR;TBXA2R;FTH1;CASP3;PPARG;KCNN4;CD44	1.90956	0	0	22/164	0.00257752	Di Guglielmo's syndrome	0.134146
217	0.000790702	18.0744	Rare_Diseases_GeneRIF_Gene_Lists	CEBPB;NOTCH1;PDGFA;TNFAIP3;DBI;ADH5;EGFR;CXCL16;SOCS3;CCL5;CCRL2;NFE2;IL33;VCAM1;FST;CAV1;FNDC3B;G0S2;ACSL4;INHBA;SLC39A14;TGFBR1;VEGFA;TGFBR2;P2RX7;IL1A;CXCL10;CREB3;IL6;IL1B;PEX6;PPARG;DNASE1;CD68;ATF3;MGLL;CD44;PPARD;BCL2L1	1.90777	0	0	39/291	7.6815e-05	Visceral steatosis	0.134021
440	0.0254935	10.0877	Rare_Diseases_GeneRIF_Gene_Lists	IL10;MYBPC3;NOTCH1;MMP1;OGG1;MMP3;XRCC1;TNFRSF1B;SOD2;IL6;CCND1;FTH1;IL1B;CD38;MYH11;STAT6;MYD88;BIRC3;CRLF2	1.90467	0	0	19/142	0.00501008	Gamma heavy chain disease	0.133803
413	0.0178728	10.8808	Rare_Diseases_GeneRIF_Gene_Lists	MAGEH1;IGFBP3;SHOX2;TWIST1;CXCR4;ATP2B1;NR3C1;NFKB1;ICAM1;RPGR;VEGFA;NR4A1;IL1A;ADAM17;GJB2;IL6;IL1B;SPAG1;WNT1;FGFR3;EZH2	1.90403	0	0	21/157	0.0032974	Turner syndrome	0.133758
412	0.0179161	10.8808	Rare_Diseases_GeneRIF_Gene_Lists	IL10;CEBPB;CXCL8;PTCH1;TNFAIP3;CXCR4;BRCA2;NFKB1;EGFR;ICAM1;VEGFA;CXCL10;RCAN1;IL6;IL1B;NBN;RAC1;PDCD1;MYD88;EZH2;TLR2	1.90403	0	0	21/157	0.0032974	Pheochromocytoma-islet cell tumor syndrome	0.133758
152	0.000107024	22.4788	Rare_Diseases_GeneRIF_Gene_Lists	NRP2;SPI1;CSF2;B4GALT1;PSIP1;PTPRJ;IKZF1;ETS1;FCAR;LGALS1;CASP3;PIM1;BAALC;MAP3K8;JAK1;IL10;PTGIR;PLAUR;TICAM1;DUSP6;IL23A;BIRC5;SLC29A1;MET;CD44;TLR2;CEBPA;NOTCH1;EPB41;CEBPE;EBI3;LEF1;CXCR4;PODXL;MYH11;CD300LF;STAT5A;LYN;CAV1;XRCC1;VEGFC;LILRB2;NFKB1;STAG2;CXCL12;CDK6;PDCD1;FGFR3;APOBEC3A;MYD88;EZH2	1.90047	0	0	51/382	7.29709e-06	Acute myeloblastic leukemia type 1	0.133508
317	0.005695	13.5177	Rare_Diseases_GeneRIF_Gene_Lists	CLIC5;CSF2;SHMT1;SERPINE1;TCF7;ADM;PTGS2;CACNA1E;ICAM1;GABRE;CCR2;IL10;EDN1;IL4R;VCAM1;MMP3;PLAUR;SOD2;NFKB1;VEGFA;IL1A;IL6;CXCL12;COL4A1;IL1B;LTA;PPARG;PPARD	1.89798	0	0	28/210	0.000807046	Basilar migraine	0.133333
247	0.00195676	15.9262	Rare_Diseases_GeneRIF_Gene_Lists	PPP1R15A;PHLPP1;NOTCH1;RGS19;OGG1;PTGER3;CXCR4;EGFR;ICAM1;MAP1LC3A;DEPTOR;P2RY2;RAC1;PIM2;RNF152;MARCKSL1;KCND1;SYK;PLK2;CAV1;PLK1;VEGFC;NFKB1;VEGFA;EEF1A1;CXCL12;DDIT4;FSCN1;BIRC5;PPARG;GCLM;RHEBL1;CD44;EZH2;BCL2L1	1.8872	0	0	35/264	0.000216255	Bourneville syndrome	0.132576
248	0.0019489	15.9262	Rare_Diseases_GeneRIF_Gene_Lists	PPP1R15A;PHLPP1;NOTCH1;RGS19;OGG1;PTGER3;CXCR4;EGFR;ICAM1;MAP1LC3A;DEPTOR;P2RY2;RAC1;PIM2;RNF152;MARCKSL1;KCND1;SYK;PLK2;CAV1;PLK1;VEGFC;NFKB1;VEGFA;EEF1A1;CXCL12;DDIT4;FSCN1;BIRC5;PPARG;GCLM;RHEBL1;CD44;EZH2;BCL2L1	1.8872	0	0	35/264	0.000216255	Tuberous sclerosis	0.132576
374	0.0100092	12.0381	Rare_Diseases_GeneRIF_Gene_Lists	NRP2;NOTCH1;LEF1;MSANTD3;BRCA2;ETS1;EGFR;ROBO1;DEPTOR;BCL2L11;CCND1;DAG1;WNT1;RREB1;SPTBN1;STAT5A;SPHK1;PLK1;VEGFA;EML4;BHLHE40;NUMB;TCF3;MET;CD44	1.88292	0	0	25/189	0.00167267	Acinic cell carcinoma	0.132275
373	0.00980638	11.9336	Rare_Diseases_GeneRIF_Gene_Lists	SNAP25;CXCL8;LRP5;AREG;ETS1;EGFR;CYP27B1;EVA1A;CCND1;CCN2;AIP;DKK2;HIC1;NFKB1;BMP6;TGFBR1;VEGFA;SMAD7;TGFBR2;IL6;CDK6;ID1;ORAI1;ITGA6;CD44;EZH2	1.85983	0	0	26/199	0.0016344	Parathyroid carcinoma	0.130653
208	0.000556795	18.3384	Rare_Diseases_GeneRIF_Gene_Lists	CXCR4;VLDLR;BRCA2;EGFR;EFNB2;HRH1;CCND1;HRH2;KDR;CDH23;IL12B;CCN2;CKB;PDLIM5;SH2B3;CD33;IL10;PIAS3;EDN1;IL4R;GCH1;IFNGR1;BIK;CD70;XRCC1;TRAF1;TNFRSF1B;SOD2;SMARCA2;VEGFA;IL1A;ADAM17;CXCL12;ABI3;IL1B;IL2RA;ACKR3;PPARG;NAF1;ITGA6;BLVRA;PTPN2;TLR2;HBEGF	1.85856	0	0	44/337	5.18584e-05	Congenital nonhemolytic jaundice	0.130564
434	0.0246416	9.86106	Rare_Diseases_GeneRIF_Gene_Lists	HES6;IL4R;CAV1;PTCH1;PLK1;LEF1;CXCR4;AP2B1;EGFR;VEGFA;EFNB2;BMP4;NR4A1;CXCL12;CCND1;DAG1;FSCN1;ACKR3;MET;EZH2;ENG	1.84526	0	0	21/162	0.00477678	Rhabdomyosarcoma alveolar	0.12963
425	0.0211715	10.1626	Rare_Diseases_GeneRIF_Gene_Lists	PBRM1;SLC31A2;MMP1;SRC;IGFBP3;CAV1;MMP3;BHLHE41;CXCR4;ECE1;NFKB1;EGFR;KLF2;VEGFA;NR4A1;ADAM17;BCL2L11;CCND1;PLAGL1;RASSF6;MET;MYD88	1.84216	0	0	22/170	0.00401919	Von Hippel-Lindau syndrome	0.129412
466	0.0314824	9.17604	Rare_Diseases_GeneRIF_Gene_Lists	CAV1;PTCH1;PLK1;LEF1;CXCR4;AP2B1;EGFR;VEGFA;EFNB2;BMP4;CXCL12;CCND1;DAG1;ACKR3;TCF3;VGLL2;FGFR3;MET;EZH2;ENG	1.82498	0	0	20/156	0.00655183	Rhabdomyosarcoma embryonal	0.128205
446	0.027637	9.48209	Rare_Diseases_GeneRIF_Gene_Lists	NOTCH1;NCF1;TNFAIP3;WDR35;NFKB1;CKAP4;DHRS3;TBX3;NFKB2;DLL4;ARHGAP31;GJB2;CASP3;GNA11;REL;ORAI1;PKP1;ITGA6;RAC1;NECTIN2;PLEC	1.82276	0	0	21/164	0.00550523	Aplasia cutis congenita	0.128049
447	0.0275753	9.48209	Rare_Diseases_GeneRIF_Gene_Lists	NOTCH1;NCF1;TNFAIP3;WDR35;NFKB1;CKAP4;DHRS3;TBX3;NFKB2;DLL4;ARHGAP31;GJB2;CASP3;GNA11;REL;ORAI1;PKP1;ITGA6;RAC1;NECTIN2;PLEC	1.82276	0	0	21/164	0.00550523	Ectodermal dysplasia	0.128049
200	0.00044956	18.4392	Rare_Diseases_GeneRIF_Gene_Lists	C1QB;SLC46A1;PKDCC;MAML2;TNFAIP6;WDR1;SERPINE1;LRP5;SMG9;CLDN1;PLA2G7;ETS1;NTN1;ADGRE1;ADAMTS4;GJA1;CD300LB;CCN2;RAC1;CTHRC1;TFAP2A;TMEM150B;GCH1;MMP1;MMP3;XRCC1;WNT9A;LILRB2;INHBA;LILRB4;MEIS2;MMP10;CKAP4;TGFBR2;BMP4;GREM1;CXCL10;IL6;MAFB;COL4A2;COL4A1;RCAN2;TNIP3;COL8A1;FAM20C;S100A3;BCAT1;FKBP5	1.82206	0	0	48/375	4.02681e-05	Ectropion inferior cleft lip and or palate	0.128
213	0.000676268	17.5019	Rare_Diseases_GeneRIF_Gene_Lists	SLFN5;CEBPB;CALCRL;CXCL8;CD82;SRC;TCF7;LEF1;BHLHE41;CXCR4;ADM;IL27;CLDN1;EGFR;ROBO1;TRIM8;CYP27B1;BCL2L11;PAG1;LYN;TPD52;KDM6B;ZHX2;PBRM1;ZHX3;IGFBP4;MMP1;IGFBP3;CAV1;MMP3;TFEB;PLAUR;XRCC1;TET1;GRHL1;DKK2;NFKB1;VEGFA;SMAD7;CXCL12;BIRC5;FGFR3;MET;EZH2;APOBEC3B;BCL2L1	1.81386	0	0	46/361	6.44926e-05	Renal carcinoma familial	0.127424
473	0.0332667	8.99065	Rare_Diseases_GeneRIF_Gene_Lists	IL10;MMP1;AIP;CXCR4;AHR;IKZF1;NR3C1;SSTR2;SOD2;THBS1;KLK10;EGFR;TGFBR2;VEGFA;BMP4;IL6;CXCL12;CCND1;BIRC5;EZH2	1.81336	0	0	20/157	0.00702693	Pituitary cancer	0.127389
318	0.00588155	12.81	Rare_Diseases_GeneRIF_Gene_Lists	CXCL8;FLT1;SERPINE1;IL27;PLAT;CELSR2;EGFR;GJA1;CCND1;STAT6;TAC3;RANBP2;IGFBP4;WNT7B;IGFBP3;AIP;TBX3;VEGFA;SMAD7;NFKB2;NR4A1;IL6;NR4A3;CDK6;LHX2;DDIT3;DMXL2;PPARG;ITGA6;SIM1;FGFR3;PPARD	1.8076	0	0	32/252	0.000836103	Growth hormone deficiency	0.126984
476	0.0354228	8.80922	Rare_Diseases_GeneRIF_Gene_Lists	CAV1;PTCH1;PLK1;LEF1;CXCR4;AP2B1;EGFR;VEGFA;EFNB2;BMP4;CXCL12;CCND1;DAG1;ACKR3;TCF3;VGLL2;FGFR3;MET;EZH2;ENG	1.80188	0	0	20/158	0.00752971	Embryonal sarcoma	0.126582
477	0.0353487	8.80922	Rare_Diseases_GeneRIF_Gene_Lists	IL10;CX3CR1;CXCL8;MMP1;MMP3;PTGS2;CLDN1;ETS1;EGFR;ICAM1;SLC9A3R1;IL6;BCL2L11;DLG5;CCL5;IL2RA;REL;CCL1;DNASE1;PDCD1	1.80188	0	0	20/158	0.00752971	Primary sclerosing cholangitis	0.126582
421	0.0199819	10.0404	Rare_Diseases_GeneRIF_Gene_Lists	IL10;MYBPC3;PTGER4;OXTR;EDN1;CXCL8;MMP1;SHMT1;PTGER2;TNFAIP3;GP1BA;TRAF1;NR3C1;TNFRSF1B;PTGS2;TGFBR1;TGFBR2;VEGFA;IL1A;IL6;IL1B;MYH11;DHCR7;BIRC3	1.79809	0	0	24/190	0.00375774	Patent ductus arteriosus	0.126316
484	0.0372982	8.63166	Rare_Diseases_GeneRIF_Gene_Lists	IL10;MYBPC3;CX3CR1;EDN1;MMP1;HSPB7;MMP3;SOD2;NFKB1;EGFR;VEGFA;TJP1;IL1A;GJA1;IL6;IL1B;ANKRD1;LTA;CCN2;PDCD1	1.79055	0	0	20/159	0.00806133	Idiopathic dilated cardiomyopathy	0.125786
483	0.0373753	8.63166	Rare_Diseases_GeneRIF_Gene_Lists	IL10;MYBPC3;CX3CR1;EDN1;MMP1;HSPB7;MMP3;SOD2;NFKB1;EGFR;VEGFA;TJP1;IL1A;GJA1;IL6;IL1B;ANKRD1;LTA;CCN2;PDCD1	1.79055	0	0	20/159	0.00806133	Dilated cardiomyopathy	0.125786
460	0.0295892	9.08001	Rare_Diseases_GeneRIF_Gene_Lists	IL10;HCN4;HDAC5;TCF7L2;FLT1;OGG1;HSPB7;SOD2;PLA2G7;MTO1;EGFR;VEGFA;CYLD;MT2A;IL6;GRK5;BIN1;CASP3;IL1B;HMCN1;RAC1;MAP3K5	1.77936	0	0	22/176	0.00607871	Stress cardiomyopathy	0.125
296	0.00401542	13.3261	Rare_Diseases_GeneRIF_Gene_Lists	CX3CR1;NOTCH1;FLT1;SRC;PDGFA;CXCR4;PTPRJ;AHR;SEMA3F;BRCA2;PTGS2;EGFR;SLC9A3R1;PDLIM2;CCL5;KDR;NEK2;CCN2;RAC1;STAT5A;PPP1R16B;CAV1;LIMK2;SSTR2;VEGFA;IL6;CXCL12;GDNF;IL1B;BIRC5;CALM1;CRLF3;FGFR3;MET;CD44;EZH2;BCL2L1	1.76742	0	0	37/298	0.000531453	Neurofibromatosis	0.124161
437	0.0250909	9.36693	Rare_Diseases_GeneRIF_Gene_Lists	IL10;GABRB2;PYGB;SNAP25;CEBPA;GCH1;TXNRD1;CXCR4;AHR;PTGS2;SOD2;GFRA2;NR4A1;HRH1;BCL2L11;CXCL12;IL1B;CCL5;DDIT4;PDE4B;MBP;SLC29A1;GCLM;ALDH9A1	1.76102	0	0	24/194	0.00489742	Neurotoxicity syndromes	0.123711
452	0.0288565	9.05732	Rare_Diseases_GeneRIF_Gene_Lists	STAT5A;IL10;CEBPA;CSF2;STAT2;PLAUR;CXCR4;VEGFC;LILRB2;TICAM1;FCAR;DUSP6;TGFBR2;BCR;IL6;STAG2;CDK6;BAALC;CD300LF;MYD88;PTPN2;S100A10;TLR2	1.76023	0	0	23/186	0.0058253	Acute myeloblastic leukemia type 6	0.123656
461	0.0301801	8.89592	Rare_Diseases_GeneRIF_Gene_Lists	IL10;NOTCH1;CXCL8;CAV1;WNT5A;XRCC1;CLDN1;SMARCA2;EGFR;TGFBR2;VEGFA;EML4;NR4A2;SOCS3;ADAM17;IL6;CXCL12;IL1B;CCL4;BIRC5;WNT1;MET;CD55	1.75081	0	0	23/187	0.00621355	Signet ring cell carcinoma	0.122995
423	0.0208531	9.66561	Rare_Diseases_GeneRIF_Gene_Lists	CXCL8;TRAF3IP2;TNFAIP3;IKZF1;HDAC9;ICAM1;CCND1;KDR;BAALC;KCNN4;SOX4;IER3;JAK1;IL10;TFAP2A;PLAUR;NFKB1;VEGFA;BCR;IL6;NR4A3;CDK6;IL1B;IL2RA;TCF3;MYD88	1.74579	0	0	26/212	0.00394015	Splenomegaly	0.122642
433	0.0242103	9.35724	Rare_Diseases_GeneRIF_Gene_Lists	CEBPA;NRP2;SPI1;CSF2;B4GALT1;EPB41;CXCR4;IKZF1;LGALS1;PODXL;BAALC;MYH11;CD300LF;CD33;PLK2;TICAM1;BCR;IL6;CXCL12;BIRC5;PDCD1;FGFR3;MYD88;PTPN2;TLR2	1.74447	0	0	25/204	0.00468239	Acute myeloblastic leukemia type 4	0.122549
372	0.00961784	11.1942	Rare_Diseases_GeneRIF_Gene_Lists	DYRK3;NOTCH1;NCF1;SERPINE1;LRP5;NR3C1;BCL2L11;PRX;FLVCR2;NBN;BUD23;CCR2;IL10;TFAP2A;TCF7L2;ADGRV1;PTCH1;CAV1;LIMK2;EBF1;EMP2;IL6;CXCL12;CLCN4;PEX6;LTA;ORAI1;FAM20C;TCF3;AGRN;EZH2;CRLF2	1.73861	0	0	32/262	0.00159869	Williams syndrome	0.122137
393	0.0151959	10.2793	Rare_Diseases_GeneRIF_Gene_Lists	CXCL8;SERPINE1;GLIS3;ICAM1;IL12B;FFAR2;CCN2;IKBKE;MAP4K4;TCF7L2;EDN1;VCAM1;FST;EBF1;NFKB1;VEGFA;MMP12;P2RX7;CXCL10;IL6;MAFB;IRF3;MADD;BIRC5;PPARG;MET;TLR2;PPARD;BCL2L1	1.7345	0	0	29/238	0.00266808	Insulin-resistance type B	0.121849
348	0.00698467	11.8068	Rare_Diseases_GeneRIF_Gene_Lists	CEBPA;STEAP3;SPI1;NOTCH1;CXCL8;FLT1;TFRC;EPB41;CEBPE;SERPINE1;SRA1;ERFE;BACH1;PLA2G7;FTH1;KDR;CD38;ITGAV;KCNN4;CD55;MAP3K5;KLF10;NFE2;EDN1;ZHX2;TSPYL1;VCAM1;INHBA;VEGFA;TGFBR3;CXCL12;PPARG;ITGA6;SLC29A1;TLR2	1.72993	0	0	35/288	0.0010863	Thalassemia	0.121528
462	0.0305882	8.74009	Rare_Diseases_GeneRIF_Gene_Lists	IL10;FLT1;TFRC;LAMA2;IFNGR1;MMP1;PROS1;IGFBP3;MMP3;PLAT;BRCA2;NR3C1;PLA2G7;EGFR;VEGFA;MMP12;P2RX7;CYP27B1;ADAM17;IL6;IL1B;BID;TLR2;BCL2L1	1.72544	0	0	24/198	0.0063112	Protein R deficiency	0.121212
492	0.0386343	8.1324	Rare_Diseases_GeneRIF_Gene_Lists	IL10;MYBPC3;CSTB;NOTCH1;VCAM1;CXCL8;PTCH1;SPHK1;TFEB;ICAM1;VEGFA;BMP4;UGCG;IL1A;IL6;ADGRE5;COL4A1;DDIT3;IL1B;CCL5;VIM;KCNN4;NAIP	1.70522	0	0	23/192	0.00848783	Sphingolipidosis	0.119792
435	0.0246902	9.08087	Rare_Diseases_GeneRIF_Gene_Lists	SPI1;NOTCH1;SRC;TWIST1;CXCR4;EGFR;MTDH;CCND1;CCR7;WNT1;IKBKE;SOX4;MMP1;WNT5A;MMP3;PLAUR;VEGFC;NFKB1;VEGFA;IL6;DDIT3;IL1B;ROR2;MET;CD44;EZH2;ENG	1.70063	0	0	27/226	0.00479721	Malignant mesenchymal tumor	0.119469
326	0.00647269	11.7549	Rare_Diseases_GeneRIF_Gene_Lists	SERPINE1;NLRC5;TWIST1;CXCR4;AHR;BRCA2;PTGS2;EGFR;ICAM1;MTDH;GJA1;NT5E;LGALS1;ALCAM;CCND1;CASP3;STAT6;PLK3;TCF7L2;MMP1;MACC1;PLK1;MMP3;PLAUR;XRCC1;VEGFA;SMAD7;IL6;CXCL12;CENPI;IL1B;BIRC5;PPARG;MET;APOBEC3A;CD44;LGMN;EZH2;ENG	1.68742	0	0	39/329	0.000943212	Rectal neoplasm	0.118541
510	0.0445744	7.70695	Rare_Diseases_GeneRIF_Gene_Lists	IL10;GABARAPL1;CXCL8;MMP1;MMP3;PDGFB;STK39;VLDLR;NFKB1;ICAM1;IL1A;CHCHD2;IL6;MAP1LC3A;NR4A3;UBB;IL1B;RNF19A;FLVCR2;MBP;FGFR3;OPTN;MYD88	1.67899	0	0	23/195	0.0101504	Multiple system atrophy	0.117949
313	0.00541583	11.9991	Rare_Diseases_GeneRIF_Gene_Lists	ACHE;POGLUT1;SERPINE2;LAMA2;PDGFB;STK39;GLIS3;TNFAIP3;IL27;AHR;THBS1;BICD2;ICAM1;CHCHD2;CCL5;CCN2;RAC1;TEAD1;ACADS;MYBPC3;MBNL1;EDN1;DST;IFNGR1;IFNB1;GDAP1;TUBA4A;VEGFA;FOSL1;ADAM17;IL6;NPLOC4;P2RX4;CYP2U1;IL1B;IL2RA;CHI3L2;ORAI1;OPTN;EZH2;FKBP5;PLEC	1.67001	0	0	42/358	0.000757831	Amyotonia congenita	0.117318
383	0.0114504	10.3405	Rare_Diseases_GeneRIF_Gene_Lists	AKNA;CXCL8;TWIST1;CXCR4;PTGS2;DLL1;EGFR;ICAM1;HRH1;ALCAM;CCND1;CCRL2;KDR;JAG1;VCAM1;GADD45B;MMP1;PTCH1;MMP3;SSTR2;NFKB1;VEGFA;IL6;CXCL12;BCL6;IL1B;CHI3L2;BIRC5;KCTD12;PDCD1;FGFR3;MET;CD44;EZH2;TLR2;BCL2L1	1.65843	0	0	36/309	0.00195942	Synovial cancer	0.116505
441	0.0259503	8.74742	Rare_Diseases_GeneRIF_Gene_Lists	CXCL8;COX4I1;SERPINE1;RTKN2;TNFAIP3;AHR;CELSR2;THBS1;CXCL16;AKAP13;P2RY2;TEAD1;IL10;EDN1;IL4R;TET1;EIF2AK4;VEGFA;NR4A2;GJB2;IL6;COL4A2;IL1B;IL2RA;FAM20C;VIM;PDCD1;FGFR3;CD44	1.65788	0	0	29/249	0.00511143	Hypertrophic osteoarthropathy primary or idiopathic	0.116466
322	0.00622139	11.623	Rare_Diseases_GeneRIF_Gene_Lists	CSTB;OGG1;TGFB1I1;SLC1A3;PTGS2;ICAM1;SOCS3;MAP1LC3A;UBB;GRK5;CASP3;P2RY2;UBC;TOM1;EFHD2;ITGAV;CCN2;RAC1;IL10;IL33;IL4R;SYK;CISH;IGFBP3;XRCC1;TUBA4A;USF1;VEGFA;TGFBR2;NR4A2;IL1A;RCAN1;IL6;VSNL1;BCL6;BIN1;IL1B;AMPH;CD68;OPTN;CD44;LGMN	1.65614	0	0	42/361	0.000895503	Alzheimer's disease without neurofibrillary tangles	0.116343
501	0.0427724	7.65994	Rare_Diseases_GeneRIF_Gene_Lists	MAGEH1;SHOX2;TWIST1;CXCR4;NR3C1;SAT1;ICAM1;RPGR;WNT1;TSPYL1;IGFBP3;CBX2;ATP2B1;NFKB1;VEGFA;TGFBR3;IL1A;NR4A1;GJB2;ADAM17;IL6;IL1B;SPAG1;FGFR3;EZH2	1.64756	0	0	25/216	0.00956851	Gonadal dysgenesis	0.115741
364	0.00917173	10.3716	Rare_Diseases_GeneRIF_Gene_Lists	CEBPA;SPI1;NOTCH1;FLT1;SRC;TWIST1;CXCR4;IKZF1;PTGS2;ETS1;EGFR;MTDH;PLAC8;BCL2L11;LAMP3;CCL5;NCR3LG1;PGK1;RAC1;SOX4;CTHRC1;IL10;VCAM1;DAB2IP;TET1;VEGFC;GRHL1;PDIA6;NFKB1;VEGFA;BMP4;GREM1;IL1A;IL6;CXCL12;DDIT3;IL1B;PDCD1;CD68;MET;FGFR3;MYD88;CD44;EZH2	1.59373	0	0	44/393	0.00149184	Bone cancer	0.111959
486	0.0375029	7.26061	Rare_Diseases_GeneRIF_Gene_Lists	B4GALT3;CEBPA;NOTCH1;CXCL8;TFRC;LEF1;CXCR4;NTN1;FCAR;GJA1;DRAM1;MAT2A;CASP3;NEK2;TNFAIP8L2;RAC1;BID;SOX4;CAV1;PLK1;RPA1;VEGFA;IL1A;CXCL10;KIF18A;IL6;NR5A2;CXCL12;MAFB;CDK6;IL1B;MAFF;BIRC5;MET;ATF3;CD44;EZH2	1.50914	0	0	37/349	0.008139	Liver cancer	0.106017
511	0.0455868	6.82153	Rare_Diseases_GeneRIF_Gene_Lists	HCN4;PYGB;CXCL8;FLT1;GFI1;SERPINE1;CGAS;BRCA2;STX11;EGFR;UBB;GRK5;CXCR2;IL12B;CCR7;CCN2;NBN;CCR2;IL10;TSPYL1;LIMK2;RHBDF2;RAB27A;ANO6;TMPRSS13;TGFBR1;USF1;TGFBR2;CYLD;CXCL10;ADAM17;MKS1;DHCR7;CALM1;FGFR3;ENG	1.49404	0	0	36/343	0.0104013	German syndrome	0.104956
